# Supplementary material for: Redox-active vitamin C suppresses human osteosarcoma growth by triggering intracellular ROS-iron–calcium signaling crosstalk and mitochondrial dysfunction
Source: Redox Biol. 2024 Jul 26;75:103288. doi: 10.1016/j.redox.2024.103288 (PMC11342202; doi:10.1016/j.redox.2024.103288)
Supplement: Multimedia component 2 [file mmc2.xlsx]

## Sheet: heatmap (VC vs CTL)
gene_id	CTL_1	CTL_2	VC_0.5_1	VC_0.5_2	VC_5_1	VC_5_2	gene_name	gene_chr	gene_start	gene_end	gene_strand	gene_length	gene_biotype	gene_description	tf_family
ENSG00000145824	283.631	277.897	254.353	259.718	241.34	247.16	CXCL14	5	135570679	135579279	-	1975	protein_coding	C-X-C motif chemokine ligand 14 [Source:HGNC Symbol;Acc:HGNC:10640]	-
ENSG00000118515	18.0391	16.4892	13.7839	16.1456	13.4835	14.3484	SGK1	6	134169246	134318112	-	9992	protein_coding	serum/glucocorticoid regulated kinase 1 [Source:HGNC Symbol;Acc:HGNC:10810]	-
ENSG00000128510	31.6811	31.2389	34.0388	31.5326	30.995	32.2487	CPA4	7	130293134	130324180	+	3958	protein_coding	carboxypeptidase A4 [Source:HGNC Symbol;Acc:HGNC:15740]	-
ENSG00000126368	36.8212	38.2203	39.1508	33.9383	40.5543	30.2041	NR1D1	17	40092787	40100725	-	2772	protein_coding	nuclear receptor subfamily 1 group D member 1 [Source:HGNC Symbol;Acc:HGNC:7962]	THR-like
ENSG00000184110	1.77687	2.45863	1.48318	14.3649	5.82109	1.11241	EIF3C	16	28688558	28735730	+	6982	protein_coding	eukaryotic translation initiation factor 3 subunit C [Source:HGNC Symbol;Acc:HGNC:3279]	-
ENSG00000059804	78.2914	78.8645	96.0061	67.0485	116.656	82.0165	SLC2A3	12	7919230	7936275	-	6159	protein_coding	solute carrier family 2 member 3 [Source:HGNC Symbol;Acc:HGNC:11007]	-
ENSG00000106537	101.585	85.223	73.2431	75.2807	64.3113	73.2064	TSPAN13	7	16753535	16784536	+	2224	protein_coding	tetraspanin 13 [Source:HGNC Symbol;Acc:HGNC:21643]	-
ENSG00000112972	59.3765	53.2569	52.1191	59.7903	50.71	65.4495	HMGCS1	5	43289395	43313512	-	4702	protein_coding	3-hydroxy-3-methylglutaryl-CoA synthase 1 [Source:HGNC Symbol;Acc:HGNC:5007]	-
ENSG00000124253	6.30755	5.71823	7.74502	5.57039	8.04844	6.60479	PCK1	20	57561080	57568112	+	6819	protein_coding	phosphoenolpyruvate carboxykinase 1 [Source:HGNC Symbol;Acc:HGNC:8724]	-
ENSG00000145555	34.4605	35.1627	31.8424	35.749	36.0149	33.7806	MYO10	5	16661914	16936276	-	13963	protein_coding	myosin X [Source:HGNC Symbol;Acc:HGNC:7593]	-
ENSG00000140807	7.41979	8.49393	6.26087	7.4144	7.31495	6.84015	NKD1	16	50548330	50649249	+	17425	protein_coding	naked cuticle homolog 1 [Source:HGNC Symbol;Acc:HGNC:17045]	-
ENSG00000131389	38.6505	38.9362	37.3936	31.9403	49.0307	33.9286	SLC6A6	3	14402576	14489349	+	8254	protein_coding	solute carrier family 6 member 6 [Source:HGNC Symbol;Acc:HGNC:11052]	-
ENSG00000138119	9.25707	10.2622	12.0324	11.0672	12.281	12.7698	MYOF	10	93306429	93482317	-	8473	protein_coding	myoferlin [Source:HGNC Symbol;Acc:HGNC:3656]	-
ENSG00000135048	15.4673	16.2354	14.218	17.4201	15.3153	16.4739	CEMIP2	9	71683366	71816690	-	9625	protein_coding	cell migration inducing hyaluronidase 2 [Source:HGNC Symbol;Acc:HGNC:11869]	-
ENSG00000164434	2.02955	2.37864	2.33455	2.77137	1.6906	3.50962	FABP7	6	122779475	122784074	+	2728	protein_coding	fatty acid binding protein 7 [Source:HGNC Symbol;Acc:HGNC:3562]	-
ENSG00000106366	122.602	125.71	132.545	107.568	152.292	115.077	SERPINE1	7	101127089	101139266	+	3190	protein_coding	serpin family E member 1 [Source:HGNC Symbol;Acc:HGNC:8583]	-
ENSG00000273079	2.815	2.87316	2.5704	2.6681	2.41658	2.21815	GRIN2B	12	13437942	13981957	-	30941	protein_coding	glutamate ionotropic receptor NMDA type subunit 2B [Source:HGNC Symbol;Acc:HGNC:4586]	-
ENSG00000152952	55.3346	61.6289	68.5787	53.4427	71.8997	58.4888	PLOD2	3	146069440	146163653	-	7646	protein_coding	procollagen-lysine,2-oxoglutarate 5-dioxygenase 2 [Source:HGNC Symbol;Acc:HGNC:9082]	-
ENSG00000120802	14.6403	15.7344	15.6966	17.3197	13.5922	17.9351	TMPO	12	98515512	98550379	+	8593	protein_coding	thymopoietin [Source:HGNC Symbol;Acc:HGNC:11875]	-
ENSG00000172243	9.7758	8.46138	9.04566	7.9887	8.6543	9.68803	CLEC7A	12	10116777	10130258	-	4190	protein_coding	C-type lectin domain containing 7A [Source:HGNC Symbol;Acc:HGNC:14558]	-
ENSG00000164125	9.69348	7.83793	8.48945	8.24027	6.95013	8.38106	FAM198B	4	158124474	158173318	-	7880	protein_coding	family with sequence similarity 198 member B [Source:HGNC Symbol;Acc:HGNC:25312]	-
ENSG00000105516	10.9517	10.646	10.365	9.31697	11.2498	7.06149	DBP	19	48630030	48637438	-	6544	protein_coding	D-box binding PAR bZIP transcription factor [Source:HGNC Symbol;Acc:HGNC:2697]	TF_bZIP
ENSG00000171617	57.3294	58.3458	53.077	63.9782	59.4602	65.2671	ENC1	5	74627406	74641424	-	5858	protein_coding	ectodermal-neural cortex 1 [Source:HGNC Symbol;Acc:HGNC:3345]	-
ENSG00000105974	27.2902	25.0875	30.5694	28.2148	30.1947	31.0656	CAV1	7	116524785	116561184	+	4082	protein_coding	caveolin 1 [Source:HGNC Symbol;Acc:HGNC:1527]	-
ENSG00000170454	6.24266	7.03112	5.16886	8.36898	6.0527	7.52481	KRT75	12	52424070	52434525	-	2324	protein_coding	keratin 75 [Source:HGNC Symbol;Acc:HGNC:24431]	-
ENSG00000184845	37.456	38.706	36.9622	39.2983	37.7267	41.9439	DRD1	5	175440039	175444208	-	4054	protein_coding	dopamine receptor D1 [Source:HGNC Symbol;Acc:HGNC:3020]	-
ENSG00000120708	46.0202	45.7949	51.8175	48.5498	42.0524	46.7779	TGFBI	5	136028895	136063818	+	7810	protein_coding	transforming growth factor beta induced [Source:HGNC Symbol;Acc:HGNC:11771]	-
ENSG00000139329	11.146	8.64851	7.02304	7.51993	7.60866	8.6069	LUM	12	91102629	91111831	-	3008	protein_coding	lumican [Source:HGNC Symbol;Acc:HGNC:6724]	-
ENSG00000174738	15.8727	16.045	16.9479	18.092	16.1656	19.1952	NR1D2	3	23945260	23980618	+	5820	protein_coding	nuclear receptor subfamily 1 group D member 2 [Source:HGNC Symbol;Acc:HGNC:7963]	THR-like
ENSG00000198431	47.7264	46.5732	45.1704	50.1723	51.6164	56.4143	TXNRD1	12	104215779	104350305	+	6708	protein_coding	thioredoxin reductase 1 [Source:HGNC Symbol;Acc:HGNC:12437]	-
ENSG00000072657	0.978107	1.01197	1.00956	1.08165	0.90213	1.21814	TRHDE	12	72087266	72670757	+	11950	protein_coding	thyrotropin releasing hormone degrading enzyme [Source:HGNC Symbol;Acc:HGNC:30748]	-
ENSG00000111262	7.40242	8.28155	7.94336	7.99447	10.1581	8.94378	KCNA1	12	4909905	4918256	+	7985	protein_coding	potassium voltage-gated channel subfamily A member 1 [Source:HGNC Symbol;Acc:HGNC:6218]	-
ENSG00000213626	83.6805	87.3614	85.2453	85.2052	88.9596	77.4271	LBH	2	30231369	30323730	+	4697	protein_coding	limb bud and heart development [Source:HGNC Symbol;Acc:HGNC:29532]	-
ENSG00000130294	5.48115	5.38139	4.27682	4.95212	5.65617	5.03843	KIF1A	2	240713761	240821036	-	16695	protein_coding	kinesin family member 1A [Source:HGNC Symbol;Acc:HGNC:888]	-
ENSG00000163346	35.0773	32.0763	28.3023	27.9599	35.3741	23.3776	PBXIP1	1	154944076	154956123	-	3851	protein_coding	PBX homeobox interacting protein 1 [Source:HGNC Symbol;Acc:HGNC:21199]	-
ENSG00000172062	3.70789	4.05713	5.63419	6.26042	14.054	17.0188	SMN1	5	70925030	70953942	+	3097	protein_coding	survival of motor neuron 1, telomeric [Source:HGNC Symbol;Acc:HGNC:11117]	-
ENSG00000272734	6.72472	7.32761	6.89109	5.887	6.9404	5.19246	ADIRF-AS1	10	86965345	86971311	-	5748	processed_transcript	ADIRF antisense RNA 1 [Source:HGNC Symbol;Acc:HGNC:45127]	-
ENSG00000114796	12.6532	12.7255	12.8457	12.2152	12.9495	13.3838	KLHL24	3	183635568	183684477	+	8650	protein_coding	kelch like family member 24 [Source:HGNC Symbol;Acc:HGNC:25947]	-
ENSG00000109472	40.7103	35.6774	33.9584	31.7218	33.6776	31.1618	CPE	4	165361194	165498320	+	2958	protein_coding	carboxypeptidase E [Source:HGNC Symbol;Acc:HGNC:2303]	-
ENSG00000049246	8.87434	10.3574	10.197	10.8631	11.1469	11.6466	PER3	1	7784320	7845177	+	8099	protein_coding	period circadian regulator 3 [Source:HGNC Symbol;Acc:HGNC:8847]	-
ENSG00000165181	4.94188	5.47982	6.74035	7.54842	5.83292	7.90009	C9orf84	9	111686173	111795008	-	6276	protein_coding	chromosome 9 open reading frame 84 [Source:HGNC Symbol;Acc:HGNC:26535]	-
ENSG00000164932	14.0574	10.3632	13.7899	11.1916	10.3224	9.35157	CTHRC1	8	103371515	103382997	+	1776	protein_coding	collagen triple helix repeat containing 1 [Source:HGNC Symbol;Acc:HGNC:18831]	-
ENSG00000163235	28.034	27.3616	28.8987	22.3218	28.3078	23.0511	TGFA	2	70447280	70554193	-	4963	protein_coding	transforming growth factor alpha [Source:HGNC Symbol;Acc:HGNC:11765]	-
ENSG00000134107	82.462	80.2527	97.7529	79.8953	116.471	82.9541	BHLHE40	3	4979116	4985323	+	3837	protein_coding	basic helix-loop-helix family member e40 [Source:HGNC Symbol;Acc:HGNC:1046]	bHLH
ENSG00000170485	3.61164	3.31528	3.21668	2.72367	3.52146	3.32016	NPAS2	2	100820152	100996829	+	12491	protein_coding	neuronal PAS domain protein 2 [Source:HGNC Symbol;Acc:HGNC:7895]	bHLH
ENSG00000150687	2.17302	2.71682	2.87041	3.38001	2.43382	3.04963	PRSS23	11	86791059	86952910	+	11725	protein_coding	serine protease 23 [Source:HGNC Symbol;Acc:HGNC:14370]	-
ENSG00000163453	343.873	304.243	299.211	276.799	286.963	266.539	IGFBP7	4	57030773	57110385	-	1930	protein_coding	insulin like growth factor binding protein 7 [Source:HGNC Symbol;Acc:HGNC:5476]	-
ENSG00000142910	126.983	110.173	98.4767	98.5153	102.822	84.7467	TINAGL1	1	31576485	31587686	+	5281	protein_coding	tubulointerstitial nephritis antigen like 1 [Source:HGNC Symbol;Acc:HGNC:19168]	-
ENSG00000132341	95.6873	88.6505	100.905	97.5397	85.0345	98.4051	RAN	12	130871879	130877678	+	4825	protein_coding	RAN, member RAS oncogene family [Source:HGNC Symbol;Acc:HGNC:9846]	-
ENSG00000089472	5.23243	4.835	5.14647	4.89442	5.51937	4.55312	HEPH	X	66162549	66268867	+	7113	protein_coding	hephaestin [Source:HGNC Symbol;Acc:HGNC:4866]	-
ENSG00000118523	254.724	226.075	202.064	198.082	204.792	222.208	CTGF	6	131948176	131951373	-	2339	protein_coding	connective tissue growth factor [Source:HGNC Symbol;Acc:HGNC:2500]	-
ENSG00000137309	231.672	213.045	212.562	198.579	216.551	157.544	HMGA1	6	34236873	34246231	+	2327	protein_coding	high mobility group AT-hook 1 [Source:HGNC Symbol;Acc:HGNC:5010]	HMGI/HMGY
ENSG00000120254	16.7343	16.0487	17.108	16.7695	16.2006	16.753	MTHFD1L	6	150865549	151101887	+	5021	protein_coding	methylenetetrahydrofolate dehydrogenase (NADP+ dependent) 1 like [Source:HGNC Symbol;Acc:HGNC:21055]	-
ENSG00000117122	48.4334	45.3709	44.2997	39.4686	46.6931	38.7769	MFAP2	1	16974502	16980835	-	2915	protein_coding	microfibril associated protein 2 [Source:HGNC Symbol;Acc:HGNC:7033]	-
ENSG00000151012	0.946101	1.08256	0.923356	1.22636	1.14761	1.33199	SLC7A11	4	138164097	138242349	-	9645	protein_coding	solute carrier family 7 member 11 [Source:HGNC Symbol;Acc:HGNC:11059]	-
ENSG00000135679	5.0439	5.17342	4.87219	6.2696	5.11659	5.93504	MDM2	12	68808176	68850686	+	13284	protein_coding	MDM2 proto-oncogene [Source:HGNC Symbol;Acc:HGNC:6973]	-
ENSG00000114626	16.6242	15.1097	16.5884	13.8321	16.857	12.8615	ABTB1	3	127672935	127680920	+	6149	protein_coding	ankyrin repeat and BTB domain containing 1 [Source:HGNC Symbol;Acc:HGNC:18275]	-
ENSG00000183087	23.5839	20.7046	19.699	17.9784	20.5411	15.7053	GAS6	13	113820549	113864067	-	6006	protein_coding	growth arrest specific 6 [Source:HGNC Symbol;Acc:HGNC:4168]	-
ENSG00000064300	18.5789	15.8492	13.9737	13.6485	13.947	10.1228	NGFR	17	49495293	49515017	+	4150	protein_coding	nerve growth factor receptor [Source:HGNC Symbol;Acc:HGNC:7809]	-
ENSG00000181577	5.82406	5.94873	4.99668	5.6036	5.43085	3.75372	C6orf223	6	44000580	44005958	+	3917	protein_coding	chromosome 6 open reading frame 223 [Source:HGNC Symbol;Acc:HGNC:28692]	-
ENSG00000004399	22.7159	23.504	21.4916	23.5604	25.1602	19.9647	PLXND1	3	129555175	129606818	-	9738	protein_coding	plexin D1 [Source:HGNC Symbol;Acc:HGNC:9107]	-
ENSG00000130635	21.9189	23.8249	24.9981	18.9956	28.8479	17.153	COL5A1	9	134641774	134844843	+	11189	protein_coding	collagen type V alpha 1 chain [Source:HGNC Symbol;Acc:HGNC:2209]	-
ENSG00000114631	39.5157	39.4798	36.5476	33.86	35.8133	27.128	PODXL2	3	127629181	127672809	+	2186	protein_coding	podocalyxin like 2 [Source:HGNC Symbol;Acc:HGNC:17936]	-
ENSG00000122034	24.6502	23.2344	29.4	26.9602	24.051	27.8993	GTF3A	13	27424544	27435823	+	3001	protein_coding	general transcription factor IIIA [Source:HGNC Symbol;Acc:HGNC:4662]	zf-C2H2
ENSG00000064042	21.4083	23.0215	26.3703	21.128	28.156	25.5889	LIMCH1	4	41359607	41700044	+	10862	protein_coding	LIM and calponin homology domains 1 [Source:HGNC Symbol;Acc:HGNC:29191]	-
ENSG00000124260	0.601243	0.223834	0.678701	1.11467	0.894869	0.791951	MAGEA10	X	152133310	152138578	-	2899	protein_coding	MAGE family member A10 [Source:HGNC Symbol;Acc:HGNC:6797]	-
ENSG00000124207	69.4638	69.888	68.8916	75.9882	56.9516	73.8251	CSE1L	20	49046246	49096960	+	3800	protein_coding	chromosome segregation 1 like [Source:HGNC Symbol;Acc:HGNC:2431]	-
ENSG00000011201	12.135	12.8056	12.6558	13.8681	11.9163	11.8439	ANOS1	X	8528874	8732186	-	7131	protein_coding	anosmin 1 [Source:HGNC Symbol;Acc:HGNC:6211]	-
ENSG00000145832	3.57647	3.86175	3.32773	3.13191	3.54671	2.95272	SLC25A48	5	135579202	135889770	+	8371	protein_coding	solute carrier family 25 member 48 [Source:HGNC Symbol;Acc:HGNC:30451]	-
ENSG00000165899	0.417534	0.32671	0.493402	0.352573	0.427277	0.469465	OTOGL	12	80099537	80380879	+	12278	protein_coding	otogelin like [Source:HGNC Symbol;Acc:HGNC:26901]	-
ENSG00000030582	99.256	93.8555	85.5458	83.5524	90.8606	71.2945	GRN	17	44345086	44353102	+	3680	protein_coding	granulin precursor [Source:HGNC Symbol;Acc:HGNC:4601]	-
ENSG00000114023	26.7745	27.0768	35.2738	23.3561	28.8019	25.551	FAM162A	3	122384176	122412334	+	3793	protein_coding	family with sequence similarity 162 member A [Source:HGNC Symbol;Acc:HGNC:17865]	-
ENSG00000136999	33.1601	29.8372	22.3731	22.3535	18.7636	20.5042	NOV	8	119416306	119424353	+	2673	protein_coding	nephroblastoma overexpressed [Source:HGNC Symbol;Acc:HGNC:7885]	-
ENSG00000178031	1.79494	1.87099	2.04805	1.35321	2.3352	1.49207	ADAMTSL1	9	17906563	18910950	+	13652	protein_coding	ADAMTS like 1 [Source:HGNC Symbol;Acc:HGNC:14632]	-
ENSG00000113384	86.4967	84.6622	84.7779	87.2192	80.9784	94.8199	GOLPH3	5	32124704	32174350	-	2785	protein_coding	golgi phosphoprotein 3 [Source:HGNC Symbol;Acc:HGNC:15452]	-
ENSG00000058085	27.9477	28.8325	27.4597	23.3053	27.067	22.2553	LAMC2	1	183186238	183244900	+	6543	protein_coding	laminin subunit gamma 2 [Source:HGNC Symbol;Acc:HGNC:6493]	-
ENSG00000103257	26.5562	27.9101	22.8608	26.4311	29.0859	24.3778	SLC7A5	16	87830023	87869488	-	4745	protein_coding	solute carrier family 7 member 5 [Source:HGNC Symbol;Acc:HGNC:11063]	-
ENSG00000257732	10.0921	13.0435	14.4032	13.3943	10.7733	16.306	AC089983.1	12	104262314	104280722	-	701	antisense	novel transcript, antisense to TXNRD1	-
ENSG00000166226	49.1179	53.2987	53.0596	51.6314	43.3505	52.2389	CCT2	12	69585334	69601570	+	4322	protein_coding	chaperonin containing TCP1 subunit 2 [Source:HGNC Symbol;Acc:HGNC:1615]	-
ENSG00000174437	12.0581	13.6049	11.9829	13.9018	12.9685	12.8651	ATP2A2	12	110280756	110351093	+	13745	protein_coding	ATPase sarcoplasmic/endoplasmic reticulum Ca2+ transporting 2 [Source:HGNC Symbol;Acc:HGNC:812]	-
ENSG00000124225	99.5007	95.7136	78.8415	87.5545	96.5954	88.9161	PMEPA1	20	57648392	57711536	-	5619	protein_coding	prostate transmembrane protein, androgen induced 1 [Source:HGNC Symbol;Acc:HGNC:14107]	-
ENSG00000142619	25.3832	21.3838	23.5589	18.2586	26.4114	16.5125	PADI3	1	17249098	17284233	+	3189	protein_coding	peptidyl arginine deiminase 3 [Source:HGNC Symbol;Acc:HGNC:18337]	-
ENSG00000103187	28.1494	27.8289	28.5076	26.5899	24.7325	24.6336	COTL1	16	84565594	84618077	-	6762	protein_coding	coactosin like F-actin binding protein 1 [Source:HGNC Symbol;Acc:HGNC:18304]	-
ENSG00000148926	15.8434	17.428	22.0979	15.0519	23.4585	15.7795	ADM	11	10304680	10307397	+	2718	protein_coding	adrenomedullin [Source:HGNC Symbol;Acc:HGNC:259]	-
ENSG00000079215	14.4262	11.9111	10.5043	11.1333	11.5391	13.1146	SLC1A3	5	36606355	36688334	+	6265	protein_coding	solute carrier family 1 member 3 [Source:HGNC Symbol;Acc:HGNC:10941]	-
ENSG00000187109	57.3587	55.7306	65.8626	61.9223	51.6437	73.6256	NAP1L1	12	76036587	76085033	-	17355	protein_coding	nucleosome assembly protein 1 like 1 [Source:HGNC Symbol;Acc:HGNC:7637]	-
ENSG00000154122	13.9039	12.8551	13.5131	12.5665	14.4237	14.6291	ANKH	5	14704800	14871785	-	12702	protein_coding	ANKH inorganic pyrophosphate transport regulator [Source:HGNC Symbol;Acc:HGNC:15492]	-
ENSG00000173068	2.01406	2.40227	2.44308	2.66991	2.33262	2.48975	BNC2	9	16409503	16870843	-	15323	protein_coding	basonuclin 2 [Source:HGNC Symbol;Acc:HGNC:30988]	zf-C2H2
ENSG00000164292	18.3109	18.4725	16.5246	20.9354	17.5435	19.8313	RHOBTB3	5	95713522	95824383	+	8833	protein_coding	Rho related BTB domain containing 3 [Source:HGNC Symbol;Acc:HGNC:18757]	-
ENSG00000196419	109.078	93.7781	101.76	103.657	84.9839	99.8061	XRCC6	22	41621119	41664048	+	3288	protein_coding	X-ray repair cross complementing 6 [Source:HGNC Symbol;Acc:HGNC:4055]	-
ENSG00000171243	26.4305	25.4281	21.4816	20.1919	17.2972	17.8564	SOSTDC1	7	16461481	16530580	-	2473	protein_coding	sclerostin domain containing 1 [Source:HGNC Symbol;Acc:HGNC:21748]	-
ENSG00000184897	227.171	198.735	198.59	176.478	217.515	118.247	H1FX	3	129314771	129316277	-	1507	protein_coding	H1 histone family member X [Source:HGNC Symbol;Acc:HGNC:4722]	-
ENSG00000075415	39.3707	36.7628	42.634	41.5538	36.3679	37.5037	SLC25A3	12	98593591	98606379	+	8896	protein_coding	solute carrier family 25 member 3 [Source:HGNC Symbol;Acc:HGNC:10989]	-
ENSG00000007516	11.8445	11.4698	12.3168	11.1008	13.3665	10.8569	BAIAP3	16	1333601	1349441	+	6146	protein_coding	BAI1 associated protein 3 [Source:HGNC Symbol;Acc:HGNC:948]	-
ENSG00000130707	38.2889	28.9536	35.7351	29.1058	31.66	30.7824	ASS1	9	130444929	130501274	+	3050	protein_coding	argininosuccinate synthase 1 [Source:HGNC Symbol;Acc:HGNC:758]	-
ENSG00000188322	6.90103	6.88929	5.73579	5.94802	7.52954	4.6578	SBK1	16	28292519	28323849	+	4992	protein_coding	SH3 domain binding kinase 1 [Source:HGNC Symbol;Acc:HGNC:17699]	-
ENSG00000120800	1.96897	2.34219	2.40707	2.7675	2.46149	2.37809	UTP20	12	101280109	101386616	+	10024	protein_coding	UTP20, small subunit processome component [Source:HGNC Symbol;Acc:HGNC:17897]	-
ENSG00000164616	7.89097	7.40426	7.542	6.53478	6.20863	6.62327	FBXL21	5	135930317	135951591	+	3872	transcribed_unitary_pseudogene	F-box and leucine rich repeat protein 21 (gene/pseudogene) [Source:HGNC Symbol;Acc:HGNC:13600]	-
ENSG00000060656	29.8444	31.5433	29.9648	28.3317	32.8797	24.7896	PTPRU	1	29236516	29326813	+	6682	protein_coding	protein tyrosine phosphatase, receptor type U [Source:HGNC Symbol;Acc:HGNC:9683]	-
ENSG00000186575	19.1332	19.3426	19.6784	20.8591	19.4336	17.073	NF2	22	29603556	29698598	+	7170	protein_coding	neurofibromin 2 [Source:HGNC Symbol;Acc:HGNC:7773]	-
ENSG00000114126	6.26106	5.75672	4.62635	5.37596	4.61312	5.1283	TFDP2	3	141944428	142149544	-	11897	protein_coding	transcription factor Dp-2 [Source:HGNC Symbol;Acc:HGNC:11751]	E2F
ENSG00000102996	35.7427	30.463	26.2111	28.726	32.1971	22.9152	MMP15	16	58025566	58046901	+	4419	protein_coding	matrix metallopeptidase 15 [Source:HGNC Symbol;Acc:HGNC:7161]	-
ENSG00000197930	37.9732	39.5379	47.36	36.7615	41.9845	40.0079	ERO1A	14	52639916	52695900	-	7548	protein_coding	endoplasmic reticulum oxidoreductase 1 alpha [Source:HGNC Symbol;Acc:HGNC:13280]	-
ENSG00000087245	167.554	149.515	165.934	121.458	172.189	121.828	MMP2	16	55389700	55506691	+	4933	protein_coding	matrix metallopeptidase 2 [Source:HGNC Symbol;Acc:HGNC:7166]	-
ENSG00000163430	32.2557	32.7161	31.552	33.7163	32.3027	32.8509	FSTL1	3	120392293	120451253	-	8727	protein_coding	follistatin like 1 [Source:HGNC Symbol;Acc:HGNC:3972]	-
ENSG00000131711	4.63941	5.71221	5.48114	6.40115	5.54129	6.71034	MAP1B	5	72107234	72209570	+	12630	protein_coding	microtubule associated protein 1B [Source:HGNC Symbol;Acc:HGNC:6836]	-
ENSG00000197894	30.8895	29.0587	30.5814	31.5	27.3438	30.7184	ADH5	4	99070978	99088801	-	4866	protein_coding	alcohol dehydrogenase 5 (class III), chi polypeptide [Source:HGNC Symbol;Acc:HGNC:253]	-
ENSG00000008405	7.28159	7.00379	6.92484	7.66043	7.12931	6.80324	CRY1	12	106991364	107093829	-	5062	protein_coding	cryptochrome circadian regulator 1 [Source:HGNC Symbol;Acc:HGNC:2384]	-
ENSG00000136869	0.753213	0.786715	0.784156	0.721242	0.786208	0.971664	TLR4	9	117704175	117724730	+	13272	protein_coding	toll like receptor 4 [Source:HGNC Symbol;Acc:HGNC:11850]	-
ENSG00000026508	14.333	13.639	16.1534	13.5178	15.513	14.2336	CD44	11	35138870	35232402	+	10004	protein_coding	CD44 molecule (Indian blood group) [Source:HGNC Symbol;Acc:HGNC:1681]	-
ENSG00000158560	4.74716	3.84832	4.65864	4.23108	3.4832	3.57165	DYNC1I1	7	95772506	96110322	+	4568	protein_coding	dynein cytoplasmic 1 intermediate chain 1 [Source:HGNC Symbol;Acc:HGNC:2963]	-
ENSG00000012779	20.3547	20.9866	21.3635	20.3016	21.4215	21.3465	ALOX5	10	45374176	45446119	+	3730	protein_coding	arachidonate 5-lipoxygenase [Source:HGNC Symbol;Acc:HGNC:435]	-
ENSG00000079459	50.033	41.1639	44.1634	43.7059	40.4389	48.4914	FDFT1	8	11795573	11839309	+	5202	protein_coding	farnesyl-diphosphate farnesyltransferase 1 [Source:HGNC Symbol;Acc:HGNC:3629]	-
ENSG00000137331	263.545	244.705	296.882	223.513	308.144	239.198	IER3	6	30743199	30744554	-	1356	protein_coding	immediate early response 3 [Source:HGNC Symbol;Acc:HGNC:5392]	-
ENSG00000012822	10.0594	9.64609	9.40355	7.79087	9.66656	9.02523	CALCOCO1	12	53708517	53727745	-	8898	protein_coding	calcium binding and coiled-coil domain 1 [Source:HGNC Symbol;Acc:HGNC:29306]	-
ENSG00000159128	54.6421	48.667	50.1334	46.119	46.4701	41.752	IFNGR2	21	33402896	33479348	+	2960	protein_coding	interferon gamma receptor 2 [Source:HGNC Symbol;Acc:HGNC:5440]	-
ENSG00000089009	285.744	275.518	335.199	284.971	246.712	286.916	RPL6	12	112405190	112418838	-	4447	protein_coding	ribosomal protein L6 [Source:HGNC Symbol;Acc:HGNC:10362]	-
ENSG00000152620	18.2601	18.0775	17.0543	20.0197	17.9852	21.3692	NADK2	5	36192592	36242279	-	4885	protein_coding	NAD kinase 2, mitochondrial [Source:HGNC Symbol;Acc:HGNC:26404]	-
ENSG00000176826	28.1082	26.6975	32.9862	26.4122	34.2429	24.2546	FKBP9P1	7	55681074	55713252	-	3458	transcribed_unprocessed_pseudogene	FK506 binding protein 9 pseudogene 1 [Source:HGNC Symbol;Acc:HGNC:23568]	-
ENSG00000152518	18.3227	18.4824	15.8583	19.1522	16.8924	18.7939	ZFP36L2	2	43222402	43226609	-	3696	protein_coding	ZFP36 ring finger protein like 2 [Source:HGNC Symbol;Acc:HGNC:1108]	Others
ENSG00000137801	32.5905	37.9592	28.0204	39.1666	32.3625	35.284	THBS1	15	39581079	39599466	+	9158	protein_coding	thrombospondin 1 [Source:HGNC Symbol;Acc:HGNC:11785]	-
ENSG00000166949	14.6149	13.3995	13.9657	14.7592	15.2142	14.9552	SMAD3	15	67063763	67195195	+	9113	protein_coding	SMAD family member 3 [Source:HGNC Symbol;Acc:HGNC:6769]	MH1
ENSG00000105696	22.3137	21.7676	17.5287	14.3951	19.9336	12.6306	TMEM59L	19	18607430	18621039	+	2626	protein_coding	transmembrane protein 59 like [Source:HGNC Symbol;Acc:HGNC:13237]	-
ENSG00000205097	11.0428	7.88221	7.1893	6.29127	7.48374	5.64437	FRG2	4	190024351	190027257	-	2103	protein_coding	FSHD region gene 2 [Source:HGNC Symbol;Acc:HGNC:19136]	-
ENSG00000109738	12.4939	10.1813	9.32568	9.4302	9.39991	11.4247	GLRB	4	157076057	157172090	+	3459	protein_coding	glycine receptor beta [Source:HGNC Symbol;Acc:HGNC:4329]	-
ENSG00000237686	18.1079	19.7576	23.521	26.2894	18.8315	19.5521	AL109615.3	6	43995723	44074652	-	2296	antisense	uncharacterized LOC101929705 [Source:NCBI gene;Acc:101929705]	-
ENSG00000116260	51.5181	51.9832	52.3227	43.9449	56.2873	38.6127	QSOX1	1	180154834	180204030	+	9311	protein_coding	quiescin sulfhydryl oxidase 1 [Source:HGNC Symbol;Acc:HGNC:9756]	-
ENSG00000123933	17.5991	15.295	14.1879	13.3291	16.4503	11.0251	MXD4	4	2247432	2262294	-	7058	protein_coding	MAX dimerization protein 4 [Source:HGNC Symbol;Acc:HGNC:13906]	bHLH
ENSG00000111696	2.26877	2.29955	2.17868	2.80315	2.58438	2.43625	NT5DC3	12	103770453	103841197	-	8722	protein_coding	5'-nucleotidase domain containing 3 [Source:HGNC Symbol;Acc:HGNC:30826]	-
ENSG00000135916	289.192	255.798	250.084	203.553	250.558	181.623	ITM2C	2	230864639	230879248	+	2611	protein_coding	integral membrane protein 2C [Source:HGNC Symbol;Acc:HGNC:6175]	-
ENSG00000170627	19.6407	19.1181	19.2218	17.7548	14.8007	17.2053	GTSF1	12	54455950	54473602	-	2524	protein_coding	gametocyte specific factor 1 [Source:HGNC Symbol;Acc:HGNC:26565]	-
ENSG00000168140	20.4438	16.9865	17.7698	19.3384	23.1337	11.9074	VASN	16	4371848	4383528	+	2806	protein_coding	vasorin [Source:HGNC Symbol;Acc:HGNC:18517]	-
ENSG00000197410	2.92849	3.43622	2.90963	3.30682	3.42302	3.37148	DCHS2	4	154231742	154495570	-	20429	protein_coding	dachsous cadherin-related 2 [Source:HGNC Symbol;Acc:HGNC:23111]	-
ENSG00000071575	74.2826	72.1307	68.6721	66.9636	75.8063	69.9398	TRIB2	2	12716889	12742734	+	4588	protein_coding	tribbles pseudokinase 2 [Source:HGNC Symbol;Acc:HGNC:30809]	-
ENSG00000180801	32.3967	33.0832	29.9136	31.6344	30.2027	31.2777	ARSJ	4	113900284	113979727	-	5146	protein_coding	arylsulfatase family member J [Source:HGNC Symbol;Acc:HGNC:26286]	-
ENSG00000089159	17.441	18.5748	19.67	19.2146	22.6348	17.6993	PXN	12	120210439	120265771	-	7460	protein_coding	paxillin [Source:HGNC Symbol;Acc:HGNC:9718]	-
ENSG00000143878	68.0793	69.2863	76.5752	80.6853	80.5926	71.4601	RHOB	2	20447074	20449445	+	2372	protein_coding	ras homolog family member B [Source:HGNC Symbol;Acc:HGNC:668]	-
ENSG00000188342	11.4315	11.6872	11.7748	9.60294	7.34358	10.8252	GTF2F2	13	45120515	45284909	+	3619	protein_coding	general transcription factor IIF subunit 2 [Source:HGNC Symbol;Acc:HGNC:4653]	-
ENSG00000228061	3.83943	4.16794	3.98759	3.08728	4.27687	3.92304	AC131571.1	11	31618124	31767953	-	4246	antisense	novel transcript, antisense to ELP4	-
ENSG00000105088	27.6215	22.3455	19.1785	20.5104	24.4203	21.6104	OLFM2	19	9853718	9936552	-	2500	protein_coding	olfactomedin 2 [Source:HGNC Symbol;Acc:HGNC:17189]	-
ENSG00000137962	5.91441	6.21671	6.20039	6.02869	6.30193	7.16801	ARHGAP29	1	94148988	94275068	-	15524	protein_coding	Rho GTPase activating protein 29 [Source:HGNC Symbol;Acc:HGNC:30207]	-
ENSG00000083444	152.214	143.34	135.985	116.818	148.198	106.291	PLOD1	1	11934205	11975538	+	5320	protein_coding	procollagen-lysine,2-oxoglutarate 5-dioxygenase 1 [Source:HGNC Symbol;Acc:HGNC:9081]	-
ENSG00000111581	6.03841	6.84203	6.82072	7.15961	6.1599	8.88897	NUP107	12	68686734	68745809	+	8320	protein_coding	nucleoporin 107 [Source:HGNC Symbol;Acc:HGNC:29914]	-
ENSG00000124766	18.3789	17.5802	15.1829	14.7216	17.6534	13.9733	SOX4	6	21592768	21598619	+	5852	protein_coding	SRY-box 4 [Source:HGNC Symbol;Acc:HGNC:11200]	HMG
ENSG00000006016	32.9705	28.3224	25.9575	20.8285	23.7818	19.8759	CRLF1	19	18572220	18607741	-	3018	protein_coding	cytokine receptor like factor 1 [Source:HGNC Symbol;Acc:HGNC:2364]	-
ENSG00000136859	8.70013	7.88762	7.60223	7.05493	7.66387	7.85038	ANGPTL2	9	127087332	127122883	-	3889	protein_coding	angiopoietin like 2 [Source:HGNC Symbol;Acc:HGNC:490]	-
ENSG00000116649	22.8234	18.7414	21.9605	23.418	18.9836	19.2253	SRM	1	11054584	11060024	-	1898	protein_coding	spermidine synthase [Source:HGNC Symbol;Acc:HGNC:11296]	-
ENSG00000139182	28.6109	30.3327	25.8889	28.1265	31.2553	25.691	CLSTN3	12	7129698	7158945	+	6902	protein_coding	calsyntenin 3 [Source:HGNC Symbol;Acc:HGNC:18371]	-
ENSG00000179295	28.2274	31.91	29.6821	32.6859	29.2393	31.5152	PTPN11	12	112418351	112509913	+	7023	protein_coding	protein tyrosine phosphatase, non-receptor type 11 [Source:HGNC Symbol;Acc:HGNC:9644]	-
ENSG00000181163	332.686	326.527	370.587	333.345	305.732	403.164	NPM1	5	171387116	171411137	+	3828	protein_coding	nucleophosmin 1 [Source:HGNC Symbol;Acc:HGNC:7910]	-
ENSG00000206503	72.5085	61.6242	60.6621	54.8732	61.0744	49.7314	HLA-A	6	29941260	29945884	+	2710	protein_coding	major histocompatibility complex, class I, A [Source:HGNC Symbol;Acc:HGNC:4931]	-
ENSG00000187837	86.16	84.3506	121.46	86.422	85.2171	94.1203	HIST1H1C	6	26055787	26056428	-	642	protein_coding	histone cluster 1 H1 family member c [Source:HGNC Symbol;Acc:HGNC:4716]	-
ENSG00000285106	0.892326	0.798029	0.891914	0.852308	0.883875	1.07935	AC016831.6	7	130791264	131110161	-	11088	lincRNA	novel transcript	-
ENSG00000232774	13.1012	9.51672	12.1394	12.502	9.97403	15.1719	FLJ22447	14	61570540	61658696	+	2653	lincRNA	uncharacterized LOC400221 [Source:NCBI gene;Acc:400221]	-
ENSG00000182718	278.273	256.278	270.366	258.205	237.856	271.992	ANXA2	15	60347134	60402883	-	8824	protein_coding	annexin A2 [Source:HGNC Symbol;Acc:HGNC:537]	-
ENSG00000166396	3.2077	3.60161	3.37724	3.3988	3.62905	4.14941	SERPINB7	18	63752935	63805376	+	2637	protein_coding	serpin family B member 7 [Source:HGNC Symbol;Acc:HGNC:13902]	-
ENSG00000093000	9.66377	9.55986	10.0406	10.7603	10.0772	11.7334	NUP50	22	45163841	45188015	+	8318	protein_coding	nucleoporin 50 [Source:HGNC Symbol;Acc:HGNC:8065]	-
ENSG00000058272	4.81199	5.86344	5.64122	5.99381	5.69151	7.13564	PPP1R12A	12	79773563	79935460	-	11932	protein_coding	protein phosphatase 1 regulatory subunit 12A [Source:HGNC Symbol;Acc:HGNC:7618]	-
ENSG00000100139	10.5828	10.1711	10.385	10.206	12.2582	10.2804	MICALL1	22	37905657	37942822	+	5968	protein_coding	MICAL like 1 [Source:HGNC Symbol;Acc:HGNC:29804]	-
ENSG00000075223	23.2442	24.4036	22.345	24.9309	21.3196	24.1669	SEMA3C	7	80742538	80922359	-	6268	protein_coding	semaphorin 3C [Source:HGNC Symbol;Acc:HGNC:10725]	-
ENSG00000197444	20.4468	19.4161	20.6062	19.3861	20.7474	18.9539	OGDHL	10	49734643	49762379	-	5724	protein_coding	oxoglutarate dehydrogenase like [Source:HGNC Symbol;Acc:HGNC:25590]	-
ENSG00000102144	346.921	331.457	391.931	283.768	360.958	304.637	PGK1	X	77910739	78129296	+	5512	protein_coding	phosphoglycerate kinase 1 [Source:HGNC Symbol;Acc:HGNC:8896]	-
ENSG00000146700	57.1387	51.4779	53.7798	51.6917	57.1996	42.3501	SSC4D	7	76389334	76409695	-	2819	protein_coding	scavenger receptor cysteine rich family member with 4 domains [Source:HGNC Symbol;Acc:HGNC:14461]	-
ENSG00000065911	20.6744	20.1076	18.7867	18.8169	16.703	20.0207	MTHFD2	2	74198562	74217565	+	4870	protein_coding	methylenetetrahydrofolate dehydrogenase (NADP+ dependent) 2, methenyltetrahydrofolate cyclohydrolase [Source:HGNC Symbol;Acc:HGNC:7434]	-
ENSG00000128050	79.1444	78.6878	81.0728	80.3474	70.7715	83.478	PAICS	4	56435741	56464579	+	7517	protein_coding	phosphoribosylaminoimidazole carboxylase and phosphoribosylaminoimidazolesuccinocarboxamide synthase [Source:HGNC Symbol;Acc:HGNC:8587]	-
ENSG00000100345	104.583	105.701	111.869	107.868	123.071	103.713	MYH9	22	36281277	36388067	-	9012	protein_coding	myosin heavy chain 9 [Source:HGNC Symbol;Acc:HGNC:7579]	-
ENSG00000164176	45.806	43.9292	42.1224	46.073	41.7351	50.4998	EDIL3	5	83940554	84384793	-	5738	protein_coding	EGF like repeats and discoidin domains 3 [Source:HGNC Symbol;Acc:HGNC:3173]	-
ENSG00000162723	9.31282	9.64461	16.5277	5.32698	10.4228	5.83136	SLAMF9	1	159951492	159954254	-	1156	protein_coding	SLAM family member 9 [Source:HGNC Symbol;Acc:HGNC:18430]	-
ENSG00000113594	16.3422	19.2325	19.0719	21.096	18.6156	20.455	LIFR	5	38474963	38608354	-	11864	protein_coding	LIF receptor alpha [Source:HGNC Symbol;Acc:HGNC:6597]	-
ENSG00000082781	113.066	101.73	96.6405	99.8202	104.068	85.4522	ITGB5	3	124761948	124901418	-	6447	protein_coding	integrin subunit beta 5 [Source:HGNC Symbol;Acc:HGNC:6160]	-
ENSG00000125657	38.5487	33.0913	28.952	30.9429	29.2229	24.6148	TNFSF9	19	6530999	6535928	+	1665	protein_coding	TNF superfamily member 9 [Source:HGNC Symbol;Acc:HGNC:11939]	-
ENSG00000170558	11.734	12.0602	10.9832	12.3665	12.0773	14.4472	CDH2	18	27950966	28177446	-	4950	protein_coding	cadherin 2 [Source:HGNC Symbol;Acc:HGNC:1759]	-
ENSG00000111145	31.9082	34.5337	33.8204	36.4011	34.9022	37.8448	ELK3	12	96194382	96269835	+	4648	protein_coding	ELK3, ETS transcription factor [Source:HGNC Symbol;Acc:HGNC:3325]	ETS
ENSG00000100201	29.8152	31.8058	31.0097	31.0311	32.0172	33.859	DDX17	22	38483440	38507660	-	9995	protein_coding	DEAD-box helicase 17 [Source:HGNC Symbol;Acc:HGNC:2740]	-
ENSG00000117152	1.02826	0.841673	0.835125	0.970783	0.739096	0.999994	RGS4	1	163068775	163076802	+	4836	protein_coding	regulator of G protein signaling 4 [Source:HGNC Symbol;Acc:HGNC:10000]	-
ENSG00000062485	57.9272	55.4244	55.7407	59.8179	54.1826	61.9263	CS	12	56271699	56300392	-	6402	protein_coding	citrate synthase [Source:HGNC Symbol;Acc:HGNC:2422]	-
ENSG00000089157	760.003	705.938	855.905	714.697	648.178	701.456	RPLP0	12	120196686	120201235	-	4001	protein_coding	ribosomal protein lateral stalk subunit P0 [Source:HGNC Symbol;Acc:HGNC:10371]	-
ENSG00000117525	16.1016	17.338	16.3708	14.8449	20.8741	17.9082	F3	1	94529225	94541800	-	2875	protein_coding	coagulation factor III, tissue factor [Source:HGNC Symbol;Acc:HGNC:3541]	-
ENSG00000069188	11.828	13.2191	12.0489	12.3023	15.4566	11.2073	SDK2	17	73334384	73644089	-	11607	protein_coding	sidekick cell adhesion molecule 2 [Source:HGNC Symbol;Acc:HGNC:19308]	-
ENSG00000197046	9.73148	6.95161	8.07318	5.16841	8.02734	4.83323	SIGLEC15	18	45825512	45844080	+	3598	protein_coding	sialic acid binding Ig like lectin 15 [Source:HGNC Symbol;Acc:HGNC:27596]	-
ENSG00000125378	18.48	16.2692	17.6736	14.659	16.8534	13.8366	BMP4	14	53949736	53958761	-	3082	protein_coding	bone morphogenetic protein 4 [Source:HGNC Symbol;Acc:HGNC:1071]	-
ENSG00000274180	9.6271	9.63034	10.0279	8.85311	11.5042	7.6477	NATD1	17	21238870	21253410	-	4931	protein_coding	N-acetyltransferase domain containing 1 [Source:HGNC Symbol;Acc:HGNC:30770]	-
ENSG00000167037	2.84705	2.87173	2.98382	2.28098	3.46285	2.80365	SGSM1	22	24806169	24927578	+	8607	protein_coding	small G protein signaling modulator 1 [Source:HGNC Symbol;Acc:HGNC:29410]	-
ENSG00000160949	10.475	11.307	11.1114	11.2578	11.1472	9.21872	TONSL	8	144428775	144444444	-	7111	protein_coding	tonsoku like, DNA repair protein [Source:HGNC Symbol;Acc:HGNC:7801]	-
ENSG00000117385	43.5365	41.8843	37.5515	35.4593	40.0377	32.835	P3H1	1	42746335	42767084	-	6766	protein_coding	prolyl 3-hydroxylase 1 [Source:HGNC Symbol;Acc:HGNC:19316]	-
ENSG00000139726	34.9794	34.4275	34.6343	38.652	30.0822	40.2151	DENR	12	122752774	122771064	+	3576	protein_coding	density regulated re-initiation and release factor [Source:HGNC Symbol;Acc:HGNC:2769]	-
ENSG00000078098	1.42016	1.34777	1.87799	2.05469	1.45708	2.05772	FAP	2	162170684	162245151	-	7003	protein_coding	fibroblast activation protein alpha [Source:HGNC Symbol;Acc:HGNC:3590]	-
ENSG00000245532	18.2096	20.9745	18.8171	15.029	27.3624	19.4003	NEAT1	11	65422774	65445540	+	22767	lincRNA	nuclear paraspeckle assembly transcript 1 [Source:HGNC Symbol;Acc:HGNC:30815]	-
ENSG00000115758	53.6139	50.5631	52.6849	52.0959	46.2866	50.0168	ODC1	2	10439968	10448504	-	2968	protein_coding	ornithine decarboxylase 1 [Source:HGNC Symbol;Acc:HGNC:8109]	-
ENSG00000204386	24.9201	22.4731	22.4098	22.6837	24.2099	23.563	NEU1	6	31857659	31862906	-	4822	protein_coding	neuraminidase 1 [Source:HGNC Symbol;Acc:HGNC:7758]	-
ENSG00000084112	5.2016	5.55532	5.79503	6.06892	6.50772	6.64997	SSH1	12	108778192	108857590	-	14537	protein_coding	slingshot protein phosphatase 1 [Source:HGNC Symbol;Acc:HGNC:30579]	-
ENSG00000278709	27.4083	27.9739	25.1116	24.5477	24.5421	22.9011	NKILA	20	57710183	57712780	+	2598	antisense	NF-kappaB interacting lncRNA [Source:HGNC Symbol;Acc:HGNC:51599]	-
ENSG00000131242	10.3043	10.7259	9.42117	9.88889	11.434	9.67247	RAB11FIP4	17	31391624	31538217	+	15383	protein_coding	RAB11 family interacting protein 4 [Source:HGNC Symbol;Acc:HGNC:30267]	-
ENSG00000168724	20.5789	21.6862	20.5247	22.1652	18.4966	24.097	DNAJC21	5	34929559	34958964	+	9556	protein_coding	DnaJ heat shock protein family (Hsp40) member C21 [Source:HGNC Symbol;Acc:HGNC:27030]	-
ENSG00000107731	15.3322	17.1599	13.9189	14.153	18.0676	13.2099	UNC5B	10	71212570	71302864	+	6841	protein_coding	unc-5 netrin receptor B [Source:HGNC Symbol;Acc:HGNC:12568]	-
ENSG00000231991	196.565	182.465	184.065	177.83	141.128	212.825	ANXA2P2	9	33624274	33625293	+	1020	processed_pseudogene	annexin A2 pseudogene 2 [Source:HGNC Symbol;Acc:HGNC:539]	-
ENSG00000007264	2.37693	1.79492	1.87555	2.44411	2.2553	1.96997	MATK	19	3777970	3802129	-	4141	protein_coding	megakaryocyte-associated tyrosine kinase [Source:HGNC Symbol;Acc:HGNC:6906]	-
ENSG00000134243	12.5364	13.363	12.2548	13.5785	13.6383	12.3507	SORT1	1	109309568	109397951	-	9160	protein_coding	sortilin 1 [Source:HGNC Symbol;Acc:HGNC:11186]	-
ENSG00000040608	26.3463	25.2639	24.0048	26.0023	26.2435	21.8274	RTN4R	22	20241415	20283246	-	3339	protein_coding	reticulon 4 receptor [Source:HGNC Symbol;Acc:HGNC:18601]	-
ENSG00000051825	5.54241	6.14292	6.06017	6.92897	5.47737	7.14424	MPHOSPH9	12	123152320	123244014	-	10304	protein_coding	M-phase phosphoprotein 9 [Source:HGNC Symbol;Acc:HGNC:7215]	-
ENSG00000131746	6.50462	4.77083	4.82846	4.80516	5.10246	4.18238	TNS4	17	40475828	40501597	-	4847	protein_coding	tensin 4 [Source:HGNC Symbol;Acc:HGNC:24352]	-
ENSG00000165732	27.8587	28.3436	25.9508	28.3475	25.3451	32.4033	DDX21	10	68956128	68985073	+	5020	protein_coding	DExD-box helicase 21 [Source:HGNC Symbol;Acc:HGNC:2744]	-
ENSG00000104081	11.5104	10.9707	10.9316	11.171	12.3618	10.2593	BMF	15	40087890	40108892	-	5447	protein_coding	Bcl2 modifying factor [Source:HGNC Symbol;Acc:HGNC:24132]	-
ENSG00000100353	54.1241	51.1636	55.1999	49.3155	50.5106	52.0287	EIF3D	22	36510850	36529436	-	4070	protein_coding	eukaryotic translation initiation factor 3 subunit D [Source:HGNC Symbol;Acc:HGNC:3278]	-
ENSG00000172889	36.6866	32.9958	29.8133	29.1597	32.3587	25.333	EGFL7	9	136658856	136672678	+	2553	protein_coding	EGF like domain multiple 7 [Source:HGNC Symbol;Acc:HGNC:20594]	-
ENSG00000213859	17.1274	16.9481	21.3143	17.8761	26.5421	13.6986	KCTD11	17	7351889	7354944	+	3056	protein_coding	potassium channel tetramerization domain containing 11 [Source:HGNC Symbol;Acc:HGNC:21302]	-
ENSG00000116641	3.42769	3.74263	4.26346	4.02023	4.19994	4.58197	DOCK7	1	62454298	62688368	-	24872	protein_coding	dedicator of cytokinesis 7 [Source:HGNC Symbol;Acc:HGNC:19190]	-
ENSG00000136235	7.88494	7.25659	8.4696	7.7626	7.93157	9.64833	GPNMB	7	23235967	23275108	+	6040	protein_coding	glycoprotein nmb [Source:HGNC Symbol;Acc:HGNC:4462]	-
ENSG00000162849	0.647796	0.909245	0.625517	1.00749	1.09671	0.729179	KIF26B	1	245154985	245709431	+	14403	protein_coding	kinesin family member 26B [Source:HGNC Symbol;Acc:HGNC:25484]	-
ENSG00000154917	8.61386	7.92759	7.5705	7.3408	8.74582	7.32113	RAB6B	3	133824239	133895836	-	6005	protein_coding	RAB6B, member RAS oncogene family [Source:HGNC Symbol;Acc:HGNC:14902]	-
ENSG00000285967	15.8914	14.8602	14.6103	14.5155	14.0738	18.1553	NIPBL-DT	5	36864425	36876700	-	6939	bidirectional_promoter_lncRNA	NIPBL divergent transcript [Source:HGNC Symbol;Acc:HGNC:51293]	-
ENSG00000198732	7.88509	6.37295	5.5819	6.86596	6.74271	6.80901	SMOC1	14	69854131	70032366	+	4369	protein_coding	SPARC related modular calcium binding 1 [Source:HGNC Symbol;Acc:HGNC:20318]	-
ENSG00000205426	208.089	186.634	201.555	184.776	178.358	155.712	KRT81	12	52285913	52291534	-	1929	protein_coding	keratin 81 [Source:HGNC Symbol;Acc:HGNC:6458]	-
ENSG00000122870	11.5188	11.7011	11.2793	11.7318	10.8647	11.1245	BICC1	10	58513140	58831437	+	6569	protein_coding	BicC family RNA binding protein 1 [Source:HGNC Symbol;Acc:HGNC:19351]	-
ENSG00000122884	118.458	112.488	117.718	85.3741	112.261	97.1437	P4HA1	10	73007217	73096974	-	3093	protein_coding	prolyl 4-hydroxylase subunit alpha 1 [Source:HGNC Symbol;Acc:HGNC:8546]	-
ENSG00000169715	79.3338	90.9527	99.6672	98.7579	67.1846	102.572	MT1E	16	56625475	56627112	+	1052	protein_coding	metallothionein 1E [Source:HGNC Symbol;Acc:HGNC:7397]	-
ENSG00000177181	2.04922	2.08217	2.22539	1.92802	2.63823	2.65426	RIMKLA	1	42380795	42422578	+	8981	protein_coding	ribosomal modification protein rimK like family member A [Source:HGNC Symbol;Acc:HGNC:28725]	-
ENSG00000100097	612.146	578.577	742.839	586.402	572.823	502.483	LGALS1	22	37675608	37679806	+	1099	protein_coding	galectin 1 [Source:HGNC Symbol;Acc:HGNC:6561]	-
ENSG00000186115	7.09745	6.57117	6.60817	7.8978	7.66947	6.88726	CYP4F2	19	15878023	15898120	-	3142	protein_coding	cytochrome P450 family 4 subfamily F member 2 [Source:HGNC Symbol;Acc:HGNC:2645]	-
ENSG00000105699	26.6521	25.3278	23.5095	23.4597	25.5034	18.829	LSR	19	35248330	35267964	+	2916	protein_coding	lipolysis stimulated lipoprotein receptor [Source:HGNC Symbol;Acc:HGNC:29572]	-
ENSG00000111728	4.89534	5.02617	4.22931	4.89597	4.59747	5.24133	ST8SIA1	12	22063773	22437041	-	14483	protein_coding	ST8 alpha-N-acetyl-neuraminide alpha-2,8-sialyltransferase 1 [Source:HGNC Symbol;Acc:HGNC:10869]	-
ENSG00000095303	5.04593	4.37003	4.46159	3.68496	5.36575	4.42848	PTGS1	9	122370530	122395703	+	5791	protein_coding	prostaglandin-endoperoxide synthase 1 [Source:HGNC Symbol;Acc:HGNC:9604]	-
ENSG00000119938	21.814	21.1281	32.1867	25.2191	35.6769	24.366	PPP1R3C	10	91628442	91633054	-	2524	protein_coding	protein phosphatase 1 regulatory subunit 3C [Source:HGNC Symbol;Acc:HGNC:9293]	-
ENSG00000117984	36.7021	32.8164	30.7917	27.501	35.888	20.0175	CTSD	11	1752752	1764573	-	3126	protein_coding	cathepsin D [Source:HGNC Symbol;Acc:HGNC:2529]	-
ENSG00000154124	18.6158	19.9625	20.0703	19.3089	19.0603	19.9612	OTULIN	5	14664664	14699711	+	8614	protein_coding	OTU deubiquitinase with linear linkage specificity [Source:HGNC Symbol;Acc:HGNC:25118]	-
ENSG00000145506	10.9637	9.81468	11.3965	8.43228	13.5281	7.70396	NKD2	5	1008829	1038943	+	2885	protein_coding	naked cuticle homolog 2 [Source:HGNC Symbol;Acc:HGNC:17046]	-
ENSG00000187243	0.248707	0.345809	0.324461	0.18487	2.70359	0.207361	MAGED4B	X	52061827	52069248	-	4947	protein_coding	MAGE family member D4B [Source:HGNC Symbol;Acc:HGNC:22880]	-
ENSG00000178573	15.0355	15.7454	21.4578	17.6635	25.4117	18.129	MAF	16	79585843	79600714	-	6976	protein_coding	MAF bZIP transcription factor [Source:HGNC Symbol;Acc:HGNC:6776]	TF_bZIP
ENSG00000182985	15.7745	14.0716	13.2769	13.2599	13.5686	14.3658	CADM1	11	115169218	115504957	-	11017	protein_coding	cell adhesion molecule 1 [Source:HGNC Symbol;Acc:HGNC:5951]	-
ENSG00000253633	14.9505	12.2198	21.4514	15.6512	18.8262	16.8251	AP002852.1	8	102528740	102538668	+	1231	lincRNA	uncharacterized LOC107986898 [Source:NCBI gene;Acc:107986898]	-
ENSG00000110321	73.2812	76.425	74.9416	80.7512	68.9995	83.0109	EIF4G2	11	10797050	10809110	-	8655	protein_coding	eukaryotic translation initiation factor 4 gamma 2 [Source:HGNC Symbol;Acc:HGNC:3297]	-
ENSG00000100129	69.1884	61.2835	75.6538	68.038	63.044	74.5572	EIF3L	22	37848868	37889407	+	4296	protein_coding	eukaryotic translation initiation factor 3 subunit L [Source:HGNC Symbol;Acc:HGNC:18138]	-
ENSG00000151718	13.112	14.2474	13.5445	13.239	14.959	15.0084	WWC2	4	183099293	183320777	+	9966	protein_coding	WW and C2 domain containing 2 [Source:HGNC Symbol;Acc:HGNC:24148]	-
ENSG00000125730	4.84455	3.63377	3.64956	4.59766	4.03574	4.78628	C3	19	6677704	6730562	-	8328	protein_coding	complement C3 [Source:HGNC Symbol;Acc:HGNC:1318]	-
ENSG00000162909	19.8774	19.4174	23.1622	19.9443	21.3235	21.135	CAPN2	1	223701593	223776018	+	8792	protein_coding	calpain 2 [Source:HGNC Symbol;Acc:HGNC:1479]	-
ENSG00000139112	30.0362	26.55	25.1032	23.7853	26.793	22.7265	GABARAPL1	12	10212458	10223130	+	4086	protein_coding	GABA type A receptor associated protein like 1 [Source:HGNC Symbol;Acc:HGNC:4068]	-
ENSG00000145901	38.38	37.1783	44.0643	33.8583	43.8068	34.8506	TNIP1	5	151029945	151093577	-	5793	protein_coding	TNFAIP3 interacting protein 1 [Source:HGNC Symbol;Acc:HGNC:16903]	-
ENSG00000166897	6.05931	6.81794	6.36756	6.78296	8.37631	5.1507	ELFN2	22	37367960	37427470	-	8782	protein_coding	extracellular leucine rich repeat and fibronectin type III domain containing 2 [Source:HGNC Symbol;Acc:HGNC:29396]	-
ENSG00000181234	3.43009	2.8738	2.49102	3.59881	3.58925	2.72531	TMEM132C	12	128267403	128707915	+	4947	protein_coding	transmembrane protein 132C [Source:HGNC Symbol;Acc:HGNC:25436]	-
ENSG00000105290	42.8235	37.9339	33.7065	33.5036	37.5605	27.4704	APLP1	19	35867899	35879791	+	3656	protein_coding	amyloid beta precursor like protein 1 [Source:HGNC Symbol;Acc:HGNC:597]	-
ENSG00000108375	2.37027	2.27158	1.84896	2.11223	1.78978	2.08931	RNF43	17	58352500	58417595	-	7505	protein_coding	ring finger protein 43 [Source:HGNC Symbol;Acc:HGNC:18505]	-
ENSG00000181458	7.15403	6.72912	8.63968	7.23926	7.11378	7.06082	TMEM45A	3	100492619	100577444	+	6005	protein_coding	transmembrane protein 45A [Source:HGNC Symbol;Acc:HGNC:25480]	-
ENSG00000131650	33.0064	32.9479	28.86	28.5259	32.4637	18.9861	KREMEN2	16	2963944	2968383	+	2614	protein_coding	kringle containing transmembrane protein 2 [Source:HGNC Symbol;Acc:HGNC:18797]	-
ENSG00000112769	2.06831	2.84377	2.19636	3.07617	2.18645	2.35906	LAMA4	6	112108760	112254939	-	11575	protein_coding	laminin subunit alpha 4 [Source:HGNC Symbol;Acc:HGNC:6484]	-
ENSG00000011028	79.5352	79.6455	73.6738	71.4045	86.5666	54.1532	MRC2	17	62627401	62693597	+	6860	protein_coding	mannose receptor C type 2 [Source:HGNC Symbol;Acc:HGNC:16875]	-
ENSG00000146411	15.0421	15.817	14.1265	17.1666	15.8833	16.3447	SLC2A12	6	133988697	134052636	-	4468	protein_coding	solute carrier family 2 member 12 [Source:HGNC Symbol;Acc:HGNC:18067]	-
ENSG00000105976	10.2253	9.7549	12.2622	10.5154	10.9419	11.4227	MET	7	116672390	116798386	+	7039	protein_coding	MET proto-oncogene, receptor tyrosine kinase [Source:HGNC Symbol;Acc:HGNC:7029]	-
ENSG00000110195	7.37243	7.08743	7.06917	6.65937	6.64648	5.45393	FOLR1	11	72189558	72196323	+	1648	protein_coding	folate receptor 1 [Source:HGNC Symbol;Acc:HGNC:3791]	-
ENSG00000145569	19.3785	19.8806	19.2038	19.9343	18.0278	23.0812	OTULINL	5	14581775	14615007	+	4074	protein_coding	OTU deubiquitinase with linear linkage specificity like [Source:HGNC Symbol;Acc:HGNC:25629]	-
ENSG00000108424	37.8978	41.6343	40.1517	42.4282	40.2225	43.116	KPNB1	17	47649476	47685505	+	7678	protein_coding	karyopherin subunit beta 1 [Source:HGNC Symbol;Acc:HGNC:6400]	-
ENSG00000100714	11.3879	11.2671	10.9552	12.289	10.0335	10.4396	MTHFD1	14	64388031	64463457	+	9377	protein_coding	methylenetetrahydrofolate dehydrogenase, cyclohydrolase and formyltetrahydrofolate synthetase 1 [Source:HGNC Symbol;Acc:HGNC:7432]	-
ENSG00000204394	22.7029	22.5252	18.6557	21.8073	21.2832	18.7087	VARS	6	31777518	31795953	-	6081	protein_coding	valyl-tRNA synthetase [Source:HGNC Symbol;Acc:HGNC:12651]	-
ENSG00000164761	11.914	11.435	10.0552	8.38961	8.44248	9.05428	TNFRSF11B	8	118923557	118952200	-	2827	protein_coding	TNF receptor superfamily member 11b [Source:HGNC Symbol;Acc:HGNC:11909]	-
ENSG00000162607	26.841	29.419	26.7209	31.1502	26.6543	34.5822	USP1	1	62436297	62451804	+	4263	protein_coding	ubiquitin specific peptidase 1 [Source:HGNC Symbol;Acc:HGNC:12607]	-
ENSG00000168306	0.50481	0.336301	0.576948	0.774175	0.358535	0.569622	ACOX2	3	58505136	58537319	-	3859	protein_coding	acyl-CoA oxidase 2 [Source:HGNC Symbol;Acc:HGNC:120]	-
ENSG00000181789	62.5025	55.5242	50.3268	55.6241	51.1354	56.1782	COPG1	3	129249606	129277773	+	4425	protein_coding	coatomer protein complex subunit gamma 1 [Source:HGNC Symbol;Acc:HGNC:2236]	-
ENSG00000168615	36.4779	38.9031	38.3708	41.6817	36.843	43.5627	ADAM9	8	38996869	39105144	+	6913	protein_coding	ADAM metallopeptidase domain 9 [Source:HGNC Symbol;Acc:HGNC:216]	-
ENSG00000108840	28.3713	27.0017	25.5762	25.507	27.8712	24.6165	HDAC5	17	44076746	44123702	-	7618	protein_coding	histone deacetylase 5 [Source:HGNC Symbol;Acc:HGNC:14068]	-
ENSG00000136026	93.1025	85.4695	79.6307	87.9694	83.5109	77.9853	CKAP4	12	106237877	106304279	-	3638	protein_coding	cytoskeleton associated protein 4 [Source:HGNC Symbol;Acc:HGNC:16991]	-
ENSG00000035862	161.175	146.392	137.326	149.574	142.778	139.997	TIMP2	17	78852977	78925387	-	5633	protein_coding	TIMP metallopeptidase inhibitor 2 [Source:HGNC Symbol;Acc:HGNC:11821]	-
ENSG00000049192	1.37632	2.03819	1.90986	1.91444	1.64194	2.01847	ADAMTS6	5	65148736	65481920	-	8567	protein_coding	ADAM metallopeptidase with thrombospondin type 1 motif 6 [Source:HGNC Symbol;Acc:HGNC:222]	-
ENSG00000113387	38.751	37.2138	39.9217	36.9849	28.8309	42.7186	SUB1	5	32531633	32604079	+	9324	protein_coding	SUB1 homolog, transcriptional regulator [Source:HGNC Symbol;Acc:HGNC:19985]	PC4
ENSG00000111530	9.81371	10.2947	10.1053	11.0063	10.0691	11.6656	CAND1	12	67269281	67319951	+	13655	protein_coding	cullin associated and neddylation dissociated 1 [Source:HGNC Symbol;Acc:HGNC:30688]	-
ENSG00000118640	24.4932	22.3448	25.9935	26.2973	18.343	19.5886	VAMP8	2	85561562	85582031	+	990	protein_coding	vesicle associated membrane protein 8 [Source:HGNC Symbol;Acc:HGNC:12647]	-
ENSG00000075856	7.48773	7.27745	7.49855	8.0416	7.69082	7.7394	SART3	12	108522580	108561400	-	7271	protein_coding	squamous cell carcinoma antigen recognized by T cells 3 [Source:HGNC Symbol;Acc:HGNC:16860]	-
ENSG00000084774	13.2819	14.8912	14.1832	15.695	16.1134	13.926	CAD	2	27217390	27243943	+	8422	protein_coding	carbamoyl-phosphate synthetase 2, aspartate transcarbamylase, and dihydroorotase [Source:HGNC Symbol;Acc:HGNC:1424]	-
ENSG00000130829	14.2936	14.4288	13.3734	12.1018	15.6584	9.95969	DUSP9	X	153642492	153651326	+	2776	protein_coding	dual specificity phosphatase 9 [Source:HGNC Symbol;Acc:HGNC:3076]	-
ENSG00000141753	77.0138	72.0486	76.8193	57.7277	74.8919	53.0003	IGFBP4	17	40443461	40457731	+	2200	protein_coding	insulin like growth factor binding protein 4 [Source:HGNC Symbol;Acc:HGNC:5473]	-
ENSG00000091039	9.44704	10.0562	10.8138	10.7053	9.5581	11.6305	OSBPL8	12	76351797	76559809	-	9198	protein_coding	oxysterol binding protein like 8 [Source:HGNC Symbol;Acc:HGNC:16396]	-
ENSG00000122966	8.76501	10.0992	9.47889	10.452	9.98735	10.8625	CIT	12	119685790	119877291	-	13230	protein_coding	citron rho-interacting serine/threonine kinase [Source:HGNC Symbol;Acc:HGNC:1985]	-
ENSG00000104332	33.9612	32.4007	27.3951	30.6196	30.3323	31.8678	SFRP1	8	41261958	41309497	-	4761	protein_coding	secreted frizzled related protein 1 [Source:HGNC Symbol;Acc:HGNC:10776]	-
ENSG00000100100	8.16465	8.48034	7.3074	6.97032	9.62087	7.67706	PIK3IP1	22	31281593	31292534	-	3805	protein_coding	phosphoinositide-3-kinase interacting protein 1 [Source:HGNC Symbol;Acc:HGNC:24942]	-
ENSG00000135127	4.57121	4.23818	4.2204	4.20254	4.22595	3.22448	BICDL1	12	119989869	120094494	+	5484	protein_coding	BICD family like cargo adaptor 1 [Source:HGNC Symbol;Acc:HGNC:28095]	-
ENSG00000182899	134.931	132.742	162.678	116.861	113.408	108.726	RPL35A	3	197949980	197956610	+	3109	protein_coding	ribosomal protein L35a [Source:HGNC Symbol;Acc:HGNC:10345]	-
ENSG00000111799	5.94345	6.82966	6.4717	7.70372	6.8638	6.86873	COL12A1	6	75084326	75206051	-	12481	protein_coding	collagen type XII alpha 1 chain [Source:HGNC Symbol;Acc:HGNC:2188]	-
ENSG00000185269	21.7014	17.1949	17.1849	13.4098	16.8041	12.2485	NOTUM	17	81952507	81961840	-	3019	protein_coding	notum, palmitoleoyl-protein carboxylesterase [Source:HGNC Symbol;Acc:HGNC:27106]	-
ENSG00000146373	6.31834	7.47823	6.19112	7.01356	6.22555	6.6321	RNF217	6	124962545	125092633	+	12779	protein_coding	ring finger protein 217 [Source:HGNC Symbol;Acc:HGNC:21487]	-
ENSG00000152580	1.1366	1.30788	1.07291	1.31538	1.01269	1.19132	IGSF10	3	151425384	151458709	-	11727	protein_coding	immunoglobulin superfamily member 10 [Source:HGNC Symbol;Acc:HGNC:26384]	-
ENSG00000164638	43.6514	42.4231	40.0072	39.7235	48.2545	35.6673	SLC29A4	7	5274369	5306870	+	5811	protein_coding	solute carrier family 29 member 4 [Source:HGNC Symbol;Acc:HGNC:23097]	-
ENSG00000112715	9.86149	9.74928	11.7685	8.49637	15.0885	9.48124	VEGFA	6	43770184	43786487	+	14431	protein_coding	vascular endothelial growth factor A [Source:HGNC Symbol;Acc:HGNC:12680]	-
ENSG00000182054	53.7971	49.4311	52.3113	47.4069	51.5854	45.4111	IDH2	15	90083045	90102504	-	2814	protein_coding	isocitrate dehydrogenase (NADP(+)) 2, mitochondrial [Source:HGNC Symbol;Acc:HGNC:5383]	-
ENSG00000076716	10.1186	11.2629	9.15505	10.1781	10.3909	8.4795	GPC4	X	133300103	133415490	-	4960	protein_coding	glypican 4 [Source:HGNC Symbol;Acc:HGNC:4452]	-
ENSG00000025039	6.21606	5.71062	6.71722	5.1089	6.53558	5.86525	RRAGD	6	89364636	89412270	-	5072	protein_coding	Ras related GTP binding D [Source:HGNC Symbol;Acc:HGNC:19903]	-
ENSG00000123416	141.344	128.131	129.082	122.06	113.75	127.56	TUBA1B	12	49127782	49131397	-	3574	protein_coding	tubulin alpha 1b [Source:HGNC Symbol;Acc:HGNC:18809]	-
ENSG00000143847	5.93609	7.52951	7.0943	6.07378	9.25884	5.74182	PPFIA4	1	203026498	203078740	+	9707	protein_coding	PTPRF interacting protein alpha 4 [Source:HGNC Symbol;Acc:HGNC:9248]	-
ENSG00000115963	26.531	23.4221	24.6787	24.1404	24.157	30.2005	RND3	2	150468195	150539011	-	3594	protein_coding	Rho family GTPase 3 [Source:HGNC Symbol;Acc:HGNC:671]	-
ENSG00000114554	23.22	23.857	23.4145	25.0421	26.0381	21.6612	PLXNA1	3	126988594	127037392	+	10944	protein_coding	plexin A1 [Source:HGNC Symbol;Acc:HGNC:9099]	-
ENSG00000100216	19.6776	17.5275	19.8273	16.2791	16.2082	18.1258	TOMM22	22	38681948	38685421	+	2191	protein_coding	translocase of outer mitochondrial membrane 22 [Source:HGNC Symbol;Acc:HGNC:18002]	-
ENSG00000021300	27.5706	27.3247	24.1832	23.5946	24.156	21.2009	PLEKHB1	11	73646178	73662819	+	4933	protein_coding	pleckstrin homology domain containing B1 [Source:HGNC Symbol;Acc:HGNC:19079]	-
ENSG00000064601	37.8971	34.6326	35.1905	32.4737	36.0605	28.2028	CTSA	20	45890144	45898820	+	5856	protein_coding	cathepsin A [Source:HGNC Symbol;Acc:HGNC:9251]	-
ENSG00000105289	7.58578	7.35805	5.02184	6.96885	7.25916	6.24358	TJP3	19	3708109	3750813	+	4217	protein_coding	tight junction protein 3 [Source:HGNC Symbol;Acc:HGNC:11829]	-
ENSG00000111300	3.64948	4.04801	4.15633	4.32836	3.92754	4.71698	NAA25	12	112026689	112109022	-	10128	protein_coding	N(alpha)-acetyltransferase 25, NatB auxiliary subunit [Source:HGNC Symbol;Acc:HGNC:25783]	-
ENSG00000130779	5.23173	5.71182	5.17526	6.09735	5.88951	6.77753	CLIP1	12	122271432	122422632	-	18559	protein_coding	CAP-Gly domain containing linker protein 1 [Source:HGNC Symbol;Acc:HGNC:10461]	-
ENSG00000110880	21.7711	21.1596	23.3682	24.1566	22.2672	25.8824	CORO1C	12	108645109	108731596	-	6532	protein_coding	coronin 1C [Source:HGNC Symbol;Acc:HGNC:2254]	-
ENSG00000139190	11.284	11.485	9.21297	8.75383	9.98399	9.37394	VAMP1	12	6462237	6470987	-	3580	protein_coding	vesicle associated membrane protein 1 [Source:HGNC Symbol;Acc:HGNC:12642]	-
ENSG00000102316	179.915	165.113	155.157	156.241	144.575	141.344	MAGED2	X	54807599	54816012	+	2940	protein_coding	MAGE family member D2 [Source:HGNC Symbol;Acc:HGNC:16353]	-
ENSG00000043143	2.73011	2.77721	2.61588	3.17907	2.96506	2.46788	JADE2	5	134524312	134583230	+	9877	protein_coding	jade family PHD finger 2 [Source:HGNC Symbol;Acc:HGNC:22984]	-
ENSG00000136051	6.00687	6.62856	7.95028	6.50254	5.96864	8.4523	WASHC4	12	105107324	105169134	+	7698	protein_coding	WASH complex subunit 4 [Source:HGNC Symbol;Acc:HGNC:29174]	-
ENSG00000166130	14.9374	14.992	16.6913	14.2064	12.8787	17.3662	IKBIP	12	98613405	98645113	-	4163	protein_coding	IKBKB interacting protein [Source:HGNC Symbol;Acc:HGNC:26430]	-
ENSG00000114854	8.73433	6.11115	5.62994	7.72568	5.28124	7.5698	TNNC1	3	52451102	52454070	-	1168	protein_coding	troponin C1, slow skeletal and cardiac type [Source:HGNC Symbol;Acc:HGNC:11943]	-
ENSG00000133706	12.131	11.8373	12.9221	13.6391	11.3978	13.9841	LARS	5	146113038	146182660	-	8118	protein_coding	leucyl-tRNA synthetase [Source:HGNC Symbol;Acc:HGNC:6512]	-
ENSG00000136295	155.76	163.217	141.681	142.712	172.187	115.868	TTYH3	7	2631951	2664802	+	6129	protein_coding	tweety family member 3 [Source:HGNC Symbol;Acc:HGNC:22222]	-
ENSG00000049130	1.18971	1.54012	1.40188	1.49355	0.966244	1.80278	KITLG	12	88492793	88580851	-	6205	protein_coding	KIT ligand [Source:HGNC Symbol;Acc:HGNC:6343]	-
ENSG00000076770	2.2945	2.16154	2.41932	2.57895	2.18802	2.76295	MBNL3	X	132369317	132489968	-	12199	protein_coding	muscleblind like splicing regulator 3 [Source:HGNC Symbol;Acc:HGNC:20564]	-
ENSG00000134986	11.0634	11.9472	12.7878	11.7213	12.6079	12.9798	NREP	5	111662621	111997464	-	9337	protein_coding	neuronal regeneration related protein [Source:HGNC Symbol;Acc:HGNC:16834]	-
ENSG00000172893	42.0963	37.2518	30.3198	37.0951	33.4949	32.9843	DHCR7	11	71428193	71452868	-	4160	protein_coding	7-dehydrocholesterol reductase [Source:HGNC Symbol;Acc:HGNC:2860]	-
ENSG00000134061	0.135669	0.291413	0.237513	0.258166	0.244105	0.611895	CD180	5	67179613	67196799	-	5668	protein_coding	CD180 molecule [Source:HGNC Symbol;Acc:HGNC:6726]	-
ENSG00000111142	19.8279	18.7702	20.107	20.5814	16.2769	21.7212	METAP2	12	95473520	95515839	+	4491	protein_coding	methionyl aminopeptidase 2 [Source:HGNC Symbol;Acc:HGNC:16672]	-
ENSG00000121440	3.79306	3.91282	3.23189	3.1598	3.14742	2.99331	PDZRN3	3	73382433	73624940	-	6136	protein_coding	PDZ domain containing ring finger 3 [Source:HGNC Symbol;Acc:HGNC:17704]	-
ENSG00000065150	10.7502	10.9002	11.5538	12.7034	10.5511	12.9861	IPO5	13	97953658	98024297	+	9671	protein_coding	importin 5 [Source:HGNC Symbol;Acc:HGNC:6402]	-
ENSG00000141469	15.4323	14.9406	13.7987	11.0021	12.4979	11.4333	SLC14A1	18	45687025	45752520	+	7182	protein_coding	solute carrier family 14 member 1 (Kidd blood group) [Source:HGNC Symbol;Acc:HGNC:10918]	-
ENSG00000182670	9.04711	9.64168	8.4237	9.08623	8.7946	9.3526	TTC3	21	37073226	37203112	+	15883	protein_coding	tetratricopeptide repeat domain 3 [Source:HGNC Symbol;Acc:HGNC:12393]	-
ENSG00000179431	6.2564	5.89903	6.40353	6.22145	7.22383	5.40321	FJX1	11	35618419	35620868	+	2450	protein_coding	four jointed box 1 [Source:HGNC Symbol;Acc:HGNC:17166]	-
ENSG00000152137	21.7069	20.3372	23.5715	23.0877	22.2333	20.6324	HSPB8	12	119178642	119221131	+	2860	protein_coding	heat shock protein family B (small) member 8 [Source:HGNC Symbol;Acc:HGNC:30171]	-
ENSG00000110427	2.63179	3.17801	3.39826	3.29404	3.62857	3.48755	KIAA1549L	11	33376466	33674102	+	13012	protein_coding	KIAA1549 like [Source:HGNC Symbol;Acc:HGNC:24836]	-
ENSG00000139350	11.0616	11.6976	12.9241	11.7077	9.94624	13.7581	NEDD1	12	96907223	96953777	+	4463	protein_coding	neural precursor cell expressed, developmentally down-regulated 1 [Source:HGNC Symbol;Acc:HGNC:7723]	-
ENSG00000090621	24.869	25.9289	27.286	27.4645	27.8472	26.4264	PABPC4	1	39560816	39576790	-	6782	protein_coding	poly(A) binding protein cytoplasmic 4 [Source:HGNC Symbol;Acc:HGNC:8557]	-
ENSG00000129946	7.50792	6.99716	7.69584	6.2579	7.77312	6.8702	SHC2	19	416583	460996	-	4131	protein_coding	SHC adaptor protein 2 [Source:HGNC Symbol;Acc:HGNC:29869]	-
ENSG00000184445	9.74598	10.1729	10.1224	11.2411	10.3693	12.5302	KNTC1	12	122527246	122626396	+	11325	protein_coding	kinetochore associated 1 [Source:HGNC Symbol;Acc:HGNC:17255]	-
ENSG00000136045	14.9017	13.2708	12.4223	15.2426	13.6106	14.556	PWP1	12	107685732	107713167	+	2876	protein_coding	PWP1 homolog, endonuclein [Source:HGNC Symbol;Acc:HGNC:17015]	-
ENSG00000159167	12.8625	12.2843	16.5729	11.9766	17.3129	12.633	STC1	8	23841915	23854807	-	4149	protein_coding	stanniocalcin 1 [Source:HGNC Symbol;Acc:HGNC:11373]	-
ENSG00000166913	46.8447	41.4115	45.277	47.4589	39.1548	48.06	YWHAB	20	44885676	44908532	+	7933	protein_coding	tyrosine 3-monooxygenase/tryptophan 5-monooxygenase activation protein beta [Source:HGNC Symbol;Acc:HGNC:12849]	-
ENSG00000166961	8.4079	6.12747	5.28392	4.33319	6.95996	5.91965	MS4A15	11	60756953	60776732	+	2195	protein_coding	membrane spanning 4-domains A15 [Source:HGNC Symbol;Acc:HGNC:28573]	-
ENSG00000166415	1.77621	1.99571	2.63359	2.56058	2.42112	2.73532	WDR72	15	53513741	53762878	-	8572	protein_coding	WD repeat domain 72 [Source:HGNC Symbol;Acc:HGNC:26790]	-
ENSG00000183580	9.55803	8.78657	7.62692	9.04379	7.81486	8.21181	FBXL7	5	15500196	15939795	+	4854	protein_coding	F-box and leucine rich repeat protein 7 [Source:HGNC Symbol;Acc:HGNC:13604]	-
ENSG00000089250	0.387037	0.42287	0.533058	0.567252	0.545149	0.465647	NOS1	12	117208142	117452170	-	13113	protein_coding	nitric oxide synthase 1 [Source:HGNC Symbol;Acc:HGNC:7872]	-
ENSG00000118160	6.831	5.98838	5.41491	5.18896	6.72542	4.94119	SLC8A2	19	47428017	47472168	-	5546	protein_coding	solute carrier family 8 member A2 [Source:HGNC Symbol;Acc:HGNC:11069]	-
ENSG00000196141	8.03085	8.94717	9.1282	9.53372	7.94841	8.82235	SPATS2L	2	200305881	200482263	+	10437	protein_coding	spermatogenesis associated serine rich 2 like [Source:HGNC Symbol;Acc:HGNC:24574]	-
ENSG00000173545	56.5452	45.5882	47.115	51.8911	47.7415	52.4709	ZNF622	5	16451519	16465792	-	1699	protein_coding	zinc finger protein 622 [Source:HGNC Symbol;Acc:HGNC:30958]	-
ENSG00000089154	18.8831	20.1767	16.3957	18.9845	20.0406	19.096	GCN1	12	120127203	120194710	-	9654	protein_coding	GCN1, eIF2 alpha kinase activator homolog [Source:HGNC Symbol;Acc:HGNC:4199]	-
ENSG00000225383	2.73744	3.14997	3.26753	3.69965	2.37874	2.07486	SFTA1P	10	10784437	10794980	-	824	lincRNA	surfactant associated 1, pseudogene [Source:HGNC Symbol;Acc:HGNC:18383]	-
ENSG00000127314	3.92157	3.68037	4.15029	4.54164	3.59671	4.44022	RAP1B	12	68610839	68671901	+	16942	protein_coding	RAP1B, member of RAS oncogene family [Source:HGNC Symbol;Acc:HGNC:9857]	-
ENSG00000214049	8.96394	7.61532	8.6795	8.9282	10.1636	10.3767	UCA1	19	15828206	15836326	+	4152	lincRNA	urothelial cancer associated 1 [Source:HGNC Symbol;Acc:HGNC:37126]	-
ENSG00000177084	7.05281	8.14762	7.25431	8.01728	8.02837	7.60855	POLE	12	132623753	132687365	-	16609	protein_coding	DNA polymerase epsilon, catalytic subunit [Source:HGNC Symbol;Acc:HGNC:9177]	-
ENSG00000041982	11.2255	13.0824	11.9987	10.8261	12.2586	8.30359	TNC	9	115019578	115118257	-	9636	protein_coding	tenascin C [Source:HGNC Symbol;Acc:HGNC:5318]	-
ENSG00000179195	34.1712	33.7752	32.2508	35.0338	31.589	36.7132	ZNF664	12	123971845	124015439	+	6340	protein_coding	zinc finger protein 664 [Source:HGNC Symbol;Acc:HGNC:25406]	zf-C2H2
ENSG00000082213	19.7097	19.0743	17.6853	19.8752	15.6975	20.6188	C5orf22	5	31532266	31555058	+	4172	protein_coding	chromosome 5 open reading frame 22 [Source:HGNC Symbol;Acc:HGNC:25639]	-
ENSG00000174130	2.89665	2.69782	2.86558	2.42467	2.37858	3.44811	TLR6	4	38823715	38856817	-	6035	protein_coding	toll like receptor 6 [Source:HGNC Symbol;Acc:HGNC:16711]	-
ENSG00000090530	15.3749	14.8923	14.2447	15.5771	15.86	14.3451	P3H2	3	189956728	190122437	-	5605	protein_coding	prolyl 3-hydroxylase 2 [Source:HGNC Symbol;Acc:HGNC:19317]	-
ENSG00000105223	30.5473	26.5252	23.7115	22.8521	26.2892	18.0731	PLD3	19	40348456	40380439	+	5184	protein_coding	phospholipase D family member 3 [Source:HGNC Symbol;Acc:HGNC:17158]	-
ENSG00000111229	33.606	33.7171	36.0133	33.8813	28.415	35.2353	ARPC3	12	110434825	110450422	-	3025	protein_coding	actin related protein 2/3 complex subunit 3 [Source:HGNC Symbol;Acc:HGNC:706]	-
ENSG00000083312	10.996	11.6286	11.4908	12.528	11.0996	13.9811	TNPO1	5	72816312	72916733	+	11977	protein_coding	transportin 1 [Source:HGNC Symbol;Acc:HGNC:6401]	-
ENSG00000072682	29.9557	29.065	30.5417	26.8923	33.3203	24.1771	P4HA2	5	132191838	132295315	-	8502	protein_coding	prolyl 4-hydroxylase subunit alpha 2 [Source:HGNC Symbol;Acc:HGNC:8547]	-
ENSG00000128283	15.6405	12.5867	13.2614	14.7627	13.5329	10.2898	CDC42EP1	22	37560447	37569405	+	2573	protein_coding	CDC42 effector protein 1 [Source:HGNC Symbol;Acc:HGNC:17014]	-
ENSG00000104549	41.0833	36.7919	33.003	40.5902	36.1297	39.8842	SQLE	8	124998497	125022283	+	4305	protein_coding	squalene epoxidase [Source:HGNC Symbol;Acc:HGNC:11279]	-
ENSG00000179869	0.360149	0.423701	0.472335	0.543407	0.356645	0.289391	ABCA13	7	48171458	48647496	+	19074	protein_coding	ATP binding cassette subfamily A member 13 [Source:HGNC Symbol;Acc:HGNC:14638]	-
ENSG00000139697	12.0788	13.4218	12.9584	13.7517	12.9043	14.2145	SBNO1	12	123289109	123364843	-	11124	protein_coding	strawberry notch homolog 1 [Source:HGNC Symbol;Acc:HGNC:22973]	-
ENSG00000158106	16.6746	15.1293	13.9621	13.6788	16.1949	11.8608	RHPN1	8	143368887	143384220	+	4172	protein_coding	rhophilin Rho GTPase binding protein 1 [Source:HGNC Symbol;Acc:HGNC:19973]	-
ENSG00000113083	11.4415	13.8676	18.034	12.1457	19.6218	15.4197	LOX	5	122063195	122078360	-	5547	protein_coding	lysyl oxidase [Source:HGNC Symbol;Acc:HGNC:6664]	-
ENSG00000186298	38.2816	35.1157	37.6374	38.7928	32.9569	39.0658	PPP1CC	12	110719680	110742939	-	6906	protein_coding	protein phosphatase 1 catalytic subunit gamma [Source:HGNC Symbol;Acc:HGNC:9283]	-
ENSG00000248323	6.77931	6.81645	7.77386	5.4784	10.8515	8.43871	LUCAT1	5	91054834	91314547	-	16538	antisense	lung cancer associated transcript 1 [Source:HGNC Symbol;Acc:HGNC:48498]	-
ENSG00000060718	15.9868	17.1241	17.0808	14.5803	18.8846	14.9054	COL11A1	1	102876467	103108872	-	9091	protein_coding	collagen type XI alpha 1 chain [Source:HGNC Symbol;Acc:HGNC:2186]	-
ENSG00000163975	14.8548	14.5701	12.5912	12.1461	15.228	9.91165	MELTF	3	196988621	197029816	-	8393	protein_coding	melanotransferrin [Source:HGNC Symbol;Acc:HGNC:7037]	-
ENSG00000184178	16.4337	14.5207	16.6469	16.2141	15.9283	17.2081	SCFD2	4	52872982	53366075	-	3185	protein_coding	sec1 family domain containing 2 [Source:HGNC Symbol;Acc:HGNC:30676]	-
ENSG00000249992	31.9239	31.4962	30.6725	22.2627	32.9744	23.9257	TMEM158	3	45224466	45226278	-	1813	protein_coding	transmembrane protein 158 (gene/pseudogene) [Source:HGNC Symbol;Acc:HGNC:30293]	-
ENSG00000135525	3.06817	3.15149	3.01332	3.2013	2.58243	2.93251	MAP7	6	136342281	136550819	-	5447	protein_coding	microtubule associated protein 7 [Source:HGNC Symbol;Acc:HGNC:6869]	-
ENSG00000150753	74.8735	69.9317	71.0381	73.8555	61.0557	75.9954	CCT5	5	10249921	10266412	+	5839	protein_coding	chaperonin containing TCP1 subunit 5 [Source:HGNC Symbol;Acc:HGNC:1618]	-
ENSG00000070087	61.3962	56.382	62.5549	60.099	56.5925	58.818	PFN2	3	149964904	150050788	-	3709	protein_coding	profilin 2 [Source:HGNC Symbol;Acc:HGNC:8882]	-
ENSG00000144645	24.8191	25.7565	25.9494	27.125	27.7031	27.9401	OSBPL10	3	31657890	32077580	-	11976	protein_coding	oxysterol binding protein like 10 [Source:HGNC Symbol;Acc:HGNC:16395]	-
ENSG00000173706	25.7796	27.3525	27.1853	30.6725	28.8799	30.372	HEG1	3	124965710	125055958	-	9925	protein_coding	heart development protein with EGF like domains 1 [Source:HGNC Symbol;Acc:HGNC:29227]	-
ENSG00000187123	16.4398	13.5726	12.4069	12.5865	12.7601	12.4814	LYPD6	2	149329985	149474148	+	5033	protein_coding	LY6/PLAUR domain containing 6 [Source:HGNC Symbol;Acc:HGNC:28751]	-
ENSG00000105767	45.9694	43.6518	38.9601	40.3663	46.8947	32.3407	CADM4	19	43622368	43639839	-	2246	protein_coding	cell adhesion molecule 4 [Source:HGNC Symbol;Acc:HGNC:30825]	-
ENSG00000145198	8.07891	10.2641	8.06034	9.14022	9.65855	7.73217	VWA5B2	3	184230429	184242329	+	5730	protein_coding	von Willebrand factor A domain containing 5B2 [Source:HGNC Symbol;Acc:HGNC:25144]	-
ENSG00000140575	24.2125	27.0992	28.2567	29.6051	29.342	31.5322	IQGAP1	15	90388218	90502243	+	11535	protein_coding	IQ motif containing GTPase activating protein 1 [Source:HGNC Symbol;Acc:HGNC:6110]	-
ENSG00000077274	7.01156	6.3322	6.29808	6.42511	6.93151	6.47567	CAPN6	X	111245103	111270523	-	3568	protein_coding	calpain 6 [Source:HGNC Symbol;Acc:HGNC:1483]	-
ENSG00000244509	16.7548	19.0703	17.639	18.9099	18.1254	20.4892	APOBEC3C	22	39014083	39020352	+	2818	protein_coding	apolipoprotein B mRNA editing enzyme catalytic subunit 3C [Source:HGNC Symbol;Acc:HGNC:17353]	-
ENSG00000138758	28.5683	30.3842	29.1081	31.3479	28.9514	31.7835	2024-09-11	4	76949703	77040384	+	9787	protein_coding	septin 11 [Source:HGNC Symbol;Acc:HGNC:25589]	-
ENSG00000139579	15.1622	16.0109	18.0452	18.8573	15.1011	16.4956	NABP2	12	56222015	56229854	+	2218	protein_coding	nucleic acid binding protein 2 [Source:HGNC Symbol;Acc:HGNC:28412]	-
ENSG00000099810	11.0828	11.631	9.6563	11.3873	10.073	11.6765	MTAP	9	21802543	21937651	+	14617	protein_coding	methylthioadenosine phosphorylase [Source:HGNC Symbol;Acc:HGNC:7413]	-
ENSG00000181788	22.9389	20.4674	19.3499	18.6149	19.9581	17.8444	SIAH2	3	150741127	150763477	-	2617	protein_coding	siah E3 ubiquitin protein ligase 2 [Source:HGNC Symbol;Acc:HGNC:10858]	-
ENSG00000103066	15.7906	14.9458	15.415	14.9967	16.3495	13.9629	PLA2G15	16	68245304	68261062	+	4464	protein_coding	phospholipase A2 group XV [Source:HGNC Symbol;Acc:HGNC:17163]	-
ENSG00000078018	8.75037	9.59441	7.93755	10.0641	9.80525	11.0341	MAP2	2	209424058	209734118	+	11559	protein_coding	microtubule associated protein 2 [Source:HGNC Symbol;Acc:HGNC:6839]	-
ENSG00000144730	7.1581	6.83007	5.90291	7.21873	7.04263	6.61119	IL17RD	3	57089982	57170306	-	9561	protein_coding	interleukin 17 receptor D [Source:HGNC Symbol;Acc:HGNC:17616]	-
ENSG00000006118	23.8733	23.6902	21.8619	20.9048	24.2459	18.8379	TMEM132A	11	60924463	60937159	+	7271	protein_coding	transmembrane protein 132A [Source:HGNC Symbol;Acc:HGNC:31092]	-
ENSG00000134516	0.748987	0.955634	1.32874	1.02463	0.872816	1.30903	DOCK2	5	169637247	170083382	+	13210	protein_coding	dedicator of cytokinesis 2 [Source:HGNC Symbol;Acc:HGNC:2988]	-
ENSG00000115159	6.79232	7.52735	6.50569	8.06119	7.21122	7.91266	GPD2	2	156435290	156613735	+	7155	protein_coding	glycerol-3-phosphate dehydrogenase 2 [Source:HGNC Symbol;Acc:HGNC:4456]	-
ENSG00000144681	4.25652	5.58234	6.46633	4.24406	4.5637	5.98935	STAC	3	36380344	36548007	+	4396	protein_coding	SH3 and cysteine rich domain [Source:HGNC Symbol;Acc:HGNC:11353]	-
ENSG00000176533	12.0828	11.1747	9.99	10.6942	10.3772	9.51046	GNG7	19	2511219	2702709	-	4561	protein_coding	G protein subunit gamma 7 [Source:HGNC Symbol;Acc:HGNC:4410]	-
ENSG00000171793	8.93362	8.52816	8.48351	8.81969	7.31318	8.1138	CTPS1	1	40979335	41012565	+	11517	protein_coding	CTP synthase 1 [Source:HGNC Symbol;Acc:HGNC:2519]	-
ENSG00000167861	1.60513	2.26593	2.10587	1.74173	1.79573	2.08922	HID1	17	74950743	74973166	-	6196	protein_coding	HID1 domain containing [Source:HGNC Symbol;Acc:HGNC:15736]	-
ENSG00000149131	49.7566	48.1353	53.028	40.7653	50.7373	43.0591	SERPING1	11	57597387	57614853	+	3603	protein_coding	serpin family G member 1 [Source:HGNC Symbol;Acc:HGNC:1228]	-
ENSG00000189143	5.15701	3.77628	4.04135	4.1494	4.59774	3.88542	CLDN4	7	73799542	73832693	+	4702	protein_coding	claudin 4 [Source:HGNC Symbol;Acc:HGNC:2046]	-
ENSG00000173230	16.7945	18.9922	17.7349	19.938	17.3459	20.6138	GOLGB1	3	121663199	121749767	-	11865	protein_coding	golgin B1 [Source:HGNC Symbol;Acc:HGNC:4429]	-
ENSG00000265107	3.0055	2.66997	2.9412	1.72243	1.90881	2.80447	GJA5	1	147756199	147773362	-	3292	protein_coding	gap junction protein alpha 5 [Source:HGNC Symbol;Acc:HGNC:4279]	-
ENSG00000100297	17.5983	16.8257	16.3137	18.537	16.0347	14.2657	MCM5	22	35400063	35425430	+	7338	protein_coding	minichromosome maintenance complex component 5 [Source:HGNC Symbol;Acc:HGNC:6948]	-
ENSG00000075218	17.0037	15.8253	15.5748	18.4262	16.2402	15.753	GTSE1	22	46296741	46330810	+	4242	protein_coding	G2 and S-phase expressed 1 [Source:HGNC Symbol;Acc:HGNC:13698]	-
ENSG00000075539	6.3146	7.49032	6.82254	7.35228	6.68202	7.49359	FRYL	4	48497361	48780322	-	18161	protein_coding	FRY like transcription coactivator [Source:HGNC Symbol;Acc:HGNC:29127]	-
ENSG00000069667	3.22511	3.2957	4.53359	2.79089	4.4861	3.75248	RORA	15	60488284	61229319	-	17040	protein_coding	RAR related orphan receptor A [Source:HGNC Symbol;Acc:HGNC:10258]	THR-like
ENSG00000174080	11.5948	9.7774	11.4962	9.60029	10.3315	7	CTSF	11	66563463	66568841	-	2896	protein_coding	cathepsin F [Source:HGNC Symbol;Acc:HGNC:2531]	-
ENSG00000145014	6.62026	5.21226	6.17564	5.36046	6.14287	5.26931	TMEM44	3	194587673	194633689	-	4561	protein_coding	transmembrane protein 44 [Source:HGNC Symbol;Acc:HGNC:25120]	-
ENSG00000130821	45.978	44.6451	52.3145	44.6465	56.3073	39.8746	SLC6A8	X	153688099	153696593	+	5498	protein_coding	solute carrier family 6 member 8 [Source:HGNC Symbol;Acc:HGNC:11055]	-
ENSG00000164187	6.47126	7.20829	7.36608	7.47195	7.31829	8.19068	LMBRD2	5	36098412	36151961	-	8421	protein_coding	LMBR1 domain containing 2 [Source:HGNC Symbol;Acc:HGNC:25287]	-
ENSG00000136167	2.44118	2.57595	2.98737	2.99972	2.90469	2.97278	LCP1	13	46125920	46211871	-	5061	protein_coding	lymphocyte cytosolic protein 1 [Source:HGNC Symbol;Acc:HGNC:6528]	-
ENSG00000029153	12.1867	13.1277	14.4589	15.0701	13.0853	14.7811	ARNTL2	12	27332854	27425289	+	6983	protein_coding	aryl hydrocarbon receptor nuclear translocator like 2 [Source:HGNC Symbol;Acc:HGNC:18984]	bHLH
ENSG00000162706	28.6907	27.7547	25.8821	26.5784	28.6224	26.3986	CADM3	1	159171609	159203313	+	3847	protein_coding	cell adhesion molecule 3 [Source:HGNC Symbol;Acc:HGNC:17601]	-
ENSG00000168003	15.1874	13.5001	13.1594	14.695	14.2621	14.0941	SLC3A2	11	62856102	62888875	+	5178	protein_coding	solute carrier family 3 member 2 [Source:HGNC Symbol;Acc:HGNC:11026]	-
ENSG00000140545	45.4763	40.0516	37.4872	34.2618	44.9762	34.223	MFGE8	15	88898683	88913411	-	6837	protein_coding	milk fat globule-EGF factor 8 protein [Source:HGNC Symbol;Acc:HGNC:7036]	-
ENSG00000139266	14.4002	13.7129	12.0362	12.6203	14.0057	12.2212	2024-03-09	12	57755098	57760407	+	4005	protein_coding	membrane associated ring-CH-type finger 9 [Source:HGNC Symbol;Acc:HGNC:25139]	-
ENSG00000123064	20.5302	20.2226	20.1835	21.8043	22.0284	16.7458	DDX54	12	113157174	113185479	-	5064	protein_coding	DEAD-box helicase 54 [Source:HGNC Symbol;Acc:HGNC:20084]	-
ENSG00000073150	18.8566	18.8837	14.5886	14.9576	19.7926	13.8104	PANX2	22	50170731	50180294	+	3102	protein_coding	pannexin 2 [Source:HGNC Symbol;Acc:HGNC:8600]	-
ENSG00000100065	4.86163	5.29159	5.67063	4.62778	6.65029	4.71024	CARD10	22	37490362	37519542	-	5652	protein_coding	caspase recruitment domain family member 10 [Source:HGNC Symbol;Acc:HGNC:16422]	-
ENSG00000184432	34.5757	31.966	31.211	33.7249	28.9058	33.7105	COPB2	3	139355600	139389732	-	8177	protein_coding	coatomer protein complex subunit beta 2 [Source:HGNC Symbol;Acc:HGNC:2232]	-
ENSG00000134531	32.1468	30.0145	33.6311	29.2872	31.7227	31.8031	EMP1	12	13196716	13219939	+	7838	protein_coding	epithelial membrane protein 1 [Source:HGNC Symbol;Acc:HGNC:3333]	-
ENSG00000204525	212.871	191.348	199.077	165.862	191.23	149.896	HLA-C	6	31268749	31272130	-	2507	protein_coding	major histocompatibility complex, class I, C [Source:HGNC Symbol;Acc:HGNC:4933]	-
ENSG00000109180	23.7837	23.4385	23.9337	23.9147	22.4165	26.5588	OCIAD1	4	48805212	48861817	+	4714	protein_coding	OCIA domain containing 1 [Source:HGNC Symbol;Acc:HGNC:16074]	-
ENSG00000179163	28.4749	25.2157	23.625	20.6113	22.0797	24.102	FUCA1	1	23845077	23868294	-	2047	protein_coding	alpha-L-fucosidase 1 [Source:HGNC Symbol;Acc:HGNC:4006]	-
ENSG00000235162	28.5926	25.8699	29.4939	24.6779	22.9485	27.2629	C12orf75	12	105235290	105396097	+	2693	protein_coding	chromosome 12 open reading frame 75 [Source:HGNC Symbol;Acc:HGNC:35164]	-
ENSG00000108679	121.868	114.969	108.959	111.904	117.615	91.5495	LGALS3BP	17	78971238	78980109	-	3584	protein_coding	galectin 3 binding protein [Source:HGNC Symbol;Acc:HGNC:6564]	-
ENSG00000070961	6.25352	6.95356	5.99974	6.98785	6.09106	7.14739	ATP2B1	12	89588049	89709300	-	9493	protein_coding	ATPase plasma membrane Ca2+ transporting 1 [Source:HGNC Symbol;Acc:HGNC:814]	-
ENSG00000139354	5.13478	6.81091	6.25993	6.905	5.58773	7.01219	GAS2L3	12	100573683	100628286	+	6799	protein_coding	growth arrest specific 2 like 3 [Source:HGNC Symbol;Acc:HGNC:27475]	-
ENSG00000139718	5.41999	5.54852	4.96977	6.27743	6.19208	5.46414	SETD1B	12	121804180	121832584	+	8314	protein_coding	SET domain containing 1B [Source:HGNC Symbol;Acc:HGNC:29187]	-
ENSG00000196305	18.058	16.5151	16.4757	17.7284	14.2858	17.6358	IARS	9	92210207	92293756	-	7401	protein_coding	isoleucyl-tRNA synthetase [Source:HGNC Symbol;Acc:HGNC:5330]	-
ENSG00000166473	2.32434	2.31061	2.59764	1.89418	3.59439	2.55027	PKD1L2	16	81100875	81220370	-	18637	polymorphic_pseudogene	polycystin 1 like 2 (gene/pseudogene) [Source:HGNC Symbol;Acc:HGNC:21715]	-
ENSG00000261236	18.8449	19.6687	18.8802	19.5905	20.2921	15.7613	BOP1	8	144262102	144291370	-	3716	protein_coding	block of proliferation 1 [Source:HGNC Symbol;Acc:HGNC:15519]	-
ENSG00000196510	5.59656	6.17489	6.26434	6.10819	5.86184	6.69844	ANAPC7	12	110372900	110403730	-	6009	protein_coding	anaphase promoting complex subunit 7 [Source:HGNC Symbol;Acc:HGNC:17380]	-
ENSG00000112208	5.40319	5.35711	5.09136	5.65609	4.6026	6.58066	BAG2	6	57172326	57189833	+	6651	protein_coding	BCL2 associated athanogene 2 [Source:HGNC Symbol;Acc:HGNC:938]	-
ENSG00000142552	102.285	86.4421	85.4963	75.652	81.8881	61.3812	RCN3	19	49527618	49546962	+	2093	protein_coding	reticulocalbin 3 [Source:HGNC Symbol;Acc:HGNC:21145]	-
ENSG00000134240	3.64896	2.79923	3.22226	2.41889	1.99564	1.86197	HMGCS2	1	119747996	119768905	-	2571	protein_coding	3-hydroxy-3-methylglutaryl-CoA synthase 2 [Source:HGNC Symbol;Acc:HGNC:5008]	-
ENSG00000163902	92.5772	89.9336	79.9883	77.8623	73.7081	80.1737	RPN1	3	128619970	128681075	-	3992	protein_coding	ribophorin I [Source:HGNC Symbol;Acc:HGNC:10381]	-
ENSG00000089053	8.72052	8.49088	9.43058	9.15743	8.05425	10.2905	ANAPC5	12	121308245	121399896	-	12304	protein_coding	anaphase promoting complex subunit 5 [Source:HGNC Symbol;Acc:HGNC:15713]	-
ENSG00000128422	68.6916	69.2429	102.629	65.0414	101.319	71.6649	KRT17	17	41619441	41624842	-	3130	protein_coding	keratin 17 [Source:HGNC Symbol;Acc:HGNC:6427]	-
ENSG00000246228	1.09447	0.75564	1.54758	0.807036	1.40308	0.896872	CASC8	8	127289817	127482139	-	2342	antisense	cancer susceptibility 8 [Source:HGNC Symbol;Acc:HGNC:45129]	-
ENSG00000075785	72.0576	67.371	68.1667	70.4625	66.5823	66.5033	RAB7A	3	128726122	128814796	+	2717	protein_coding	RAB7A, member RAS oncogene family [Source:HGNC Symbol;Acc:HGNC:9788]	-
ENSG00000100320	14.6003	14.3971	15.7443	15.276	14.9737	15.0437	RBFOX2	22	35738736	36028425	-	10014	protein_coding	RNA binding fox-1 homolog 2 [Source:HGNC Symbol;Acc:HGNC:9906]	-
ENSG00000104738	41.5456	40.2434	40.1049	44.191	37.5015	43.4541	MCM4	8	47960185	47978160	+	6973	protein_coding	minichromosome maintenance complex component 4 [Source:HGNC Symbol;Acc:HGNC:6947]	-
ENSG00000023445	10.6921	8.09763	10.317	9.4156	9.63892	9.02503	BIRC3	11	102317450	102339403	+	7518	protein_coding	baculoviral IAP repeat containing 3 [Source:HGNC Symbol;Acc:HGNC:591]	-
ENSG00000150782	65.31	64.3776	77.8439	61.759	60.6548	80.2241	IL18	11	112143251	112164117	-	2628	protein_coding	interleukin 18 [Source:HGNC Symbol;Acc:HGNC:5986]	-
ENSG00000135046	53.9062	51.5276	56.8522	56.4787	44.9087	62.2785	ANXA1	9	73151757	73170393	+	4561	protein_coding	annexin A1 [Source:HGNC Symbol;Acc:HGNC:533]	-
ENSG00000011426	44.1788	46.0678	46.2313	50.5246	41.1563	53.3089	ANLN	7	36389806	36453791	+	6012	protein_coding	anillin actin binding protein [Source:HGNC Symbol;Acc:HGNC:14082]	-
ENSG00000250337	37.817	50.7165	45.7913	39.2216	51.7053	52.5331	PURPL	5	27472292	27496401	+	2638	lincRNA	p53 upregulated regulator of p53 levels [Source:HGNC Symbol;Acc:HGNC:48995]	-
ENSG00000181104	29.9444	29.4081	26.2836	30.95	27.7188	31.9448	F2R	5	76716043	76735781	+	4066	protein_coding	coagulation factor II thrombin receptor [Source:HGNC Symbol;Acc:HGNC:3537]	-
ENSG00000225733	49.3365	52.5981	50.476	54.9813	45.3466	56.3121	FGD5-AS1	3	14920347	14948424	-	5131	antisense	FGD5 antisense RNA 1 [Source:HGNC Symbol;Acc:HGNC:40410]	-
ENSG00000092096	12.1631	9.76277	8.30283	8.69375	9.83733	6.26874	SLC22A17	14	23346306	23352912	-	4278	protein_coding	solute carrier family 22 member 17 [Source:HGNC Symbol;Acc:HGNC:23095]	-
ENSG00000234745	171	139.752	148.647	127.776	135.951	124.722	HLA-B	6	31269491	31357188	-	3051	protein_coding	major histocompatibility complex, class I, B [Source:HGNC Symbol;Acc:HGNC:4932]	-
ENSG00000187244	30.1817	25.862	26.3592	25.8901	30.2806	22.2835	BCAM	19	44809059	44821421	+	5009	protein_coding	basal cell adhesion molecule (Lutheran blood group) [Source:HGNC Symbol;Acc:HGNC:6722]	-
ENSG00000144908	4.91263	5.51528	4.41047	4.42426	4.93165	4.46018	ALDH1L1	3	126103562	126197994	-	13712	protein_coding	aldehyde dehydrogenase 1 family member L1 [Source:HGNC Symbol;Acc:HGNC:3978]	-
ENSG00000177425	2.47361	2.54809	2.61817	2.48208	2.39136	2.35701	PAWR	12	79574979	79691097	-	11668	protein_coding	pro-apoptotic WT1 regulator [Source:HGNC Symbol;Acc:HGNC:8614]	-
ENSG00000171450	12.9797	14.3712	13.1509	10.9639	14.0216	10.4591	CDK5R2	2	218959655	218962162	+	2508	protein_coding	cyclin dependent kinase 5 regulatory subunit 2 [Source:HGNC Symbol;Acc:HGNC:1776]	-
ENSG00000181019	8.91699	10.8227	10.9316	10.0243	9.08856	13.7808	NQO1	16	69706996	69726951	-	3254	protein_coding	NAD(P)H quinone dehydrogenase 1 [Source:HGNC Symbol;Acc:HGNC:2874]	-
ENSG00000116120	14.4862	14.6732	14.9539	15.238	12.3889	13.8179	FARSB	2	222570536	222656337	-	3369	protein_coding	phenylalanyl-tRNA synthetase subunit beta [Source:HGNC Symbol;Acc:HGNC:17800]	-
ENSG00000134824	38.5346	38.1998	30.9276	39.0561	34.7434	35.0302	FADS2	11	61792980	61867354	+	11026	protein_coding	fatty acid desaturase 2 [Source:HGNC Symbol;Acc:HGNC:3575]	-
ENSG00000166598	266.337	256.969	236.645	247.582	217.435	249.776	HSP90B1	12	103930107	103953645	+	4695	protein_coding	heat shock protein 90 beta family member 1 [Source:HGNC Symbol;Acc:HGNC:12028]	-
ENSG00000175155	4.88574	4.47855	5.16762	4.66404	5.94654	5.1345	YPEL2	17	59331689	59401729	+	8667	protein_coding	yippee like 2 [Source:HGNC Symbol;Acc:HGNC:18326]	-
ENSG00000256916	4.61383	2.73884	4.84492	3.65821	5.60023	3.97764	AP000851.1	11	102606916	102628070	+	1400	antisense	novel transcript	-
ENSG00000269466	21.8583	22.619	23.1359	20.074	22.2228	19.9788	H3.Y	5	17654870	17655847	-	978	protein_coding	histone cluster 2, H3c pseudogene [Source:NCBI gene;Acc:391769]	-
ENSG00000145592	75.4165	68.5989	79.0542	57.6424	57.5929	58.6203	RPL37	5	40825262	40835335	-	8153	protein_coding	ribosomal protein L37 [Source:HGNC Symbol;Acc:HGNC:10347]	-
ENSG00000149948	16.5746	17.866	15.89	16.7042	15.9778	16.0851	HMGA2	12	65824131	65966295	+	15403	protein_coding	high mobility group AT-hook 2 [Source:HGNC Symbol;Acc:HGNC:5009]	HMGI/HMGY
ENSG00000100985	44.1984	32.7022	46.2365	21.4022	40.4731	19.28	MMP9	20	46008908	46016561	+	2336	protein_coding	matrix metallopeptidase 9 [Source:HGNC Symbol;Acc:HGNC:7176]	-
ENSG00000156976	64.5888	64.9442	66.4339	63.7041	61.6256	65.5026	EIF4A2	3	186783205	186789900	+	6133	protein_coding	eukaryotic translation initiation factor 4A2 [Source:HGNC Symbol;Acc:HGNC:3284]	-
ENSG00000044524	2.75758	2.81075	3.49891	2.58534	4.26713	3.22776	EPHA3	3	89107524	89482134	+	6674	protein_coding	EPH receptor A3 [Source:HGNC Symbol;Acc:HGNC:3387]	-
ENSG00000168528	28.4997	26.6612	28.814	22.007	26.7861	19.0631	SERINC2	1	31409565	31434680	+	3549	protein_coding	serine incorporator 2 [Source:HGNC Symbol;Acc:HGNC:23231]	-
ENSG00000168938	35.6019	31.4071	31.9107	30.0783	26.599	29.1273	PPIC	5	123023250	123036741	-	2098	protein_coding	peptidylprolyl isomerase C [Source:HGNC Symbol;Acc:HGNC:9256]	-
ENSG00000117139	5.41527	5.54074	5.37142	5.44638	5.86919	5.85831	KDM5B	1	202724495	202809470	-	25882	protein_coding	lysine demethylase 5B [Source:HGNC Symbol;Acc:HGNC:18039]	ARID
ENSG00000253719	11.3735	11.7763	10.7859	12.2839	10.8718	11.3577	ATXN7L3B	12	74537827	74545430	+	7604	protein_coding	ataxin 7 like 3B [Source:HGNC Symbol;Acc:HGNC:37931]	-
ENSG00000114268	21.4562	21.5985	27.0801	20.4366	32.2656	20.2688	PFKFB4	3	48517684	48562015	-	6107	protein_coding	6-phosphofructo-2-kinase/fructose-2,6-biphosphatase 4 [Source:HGNC Symbol;Acc:HGNC:8875]	-
ENSG00000144724	5.49829	6.14138	5.82584	6.84347	5.89539	6.57476	PTPRG	3	61561569	62297613	+	14629	protein_coding	protein tyrosine phosphatase, receptor type G [Source:HGNC Symbol;Acc:HGNC:9671]	-
ENSG00000161642	13.0138	13.1007	11.2709	12.7924	13.0568	8.55881	ZNF385A	12	54369133	54391298	-	3179	protein_coding	zinc finger protein 385A [Source:HGNC Symbol;Acc:HGNC:17521]	-
ENSG00000119655	44.9057	40.922	43.2831	38.7912	36.7413	34.8459	NPC2	14	74476192	74494177	-	2749	protein_coding	NPC intracellular cholesterol transporter 2 [Source:HGNC Symbol;Acc:HGNC:14537]	-
ENSG00000141076	9.67363	9.45963	10.2352	10.3674	8.3922	11.737	UTP4	16	69131291	69231130	+	5681	protein_coding	UTP4, small subunit processome component [Source:HGNC Symbol;Acc:HGNC:1983]	-
ENSG00000164163	11.2349	10.3104	11.0002	11.3279	9.027	11.7969	ABCE1	4	145097932	145129179	+	6265	protein_coding	ATP binding cassette subfamily E member 1 [Source:HGNC Symbol;Acc:HGNC:69]	-
ENSG00000164161	3.00184	2.94121	2.99757	2.28752	2.96985	2.33844	HHIP	4	144646021	144745271	+	12074	protein_coding	hedgehog interacting protein [Source:HGNC Symbol;Acc:HGNC:14866]	-
ENSG00000112159	2.60155	2.85089	2.76675	3.27434	3.1084	2.7809	MDN1	6	89642499	89819723	-	18602	protein_coding	midasin AAA ATPase 1 [Source:HGNC Symbol;Acc:HGNC:18302]	-
ENSG00000021762	13.9732	12.9106	12.3237	13.4419	14.895	11.3517	OSBPL5	11	3087116	3166739	-	7466	protein_coding	oxysterol binding protein like 5 [Source:HGNC Symbol;Acc:HGNC:16392]	-
ENSG00000145681	19.2501	17.7497	16.6737	18.6084	14.23	18.771	HAPLN1	5	83637805	83721613	-	6956	protein_coding	hyaluronan and proteoglycan link protein 1 [Source:HGNC Symbol;Acc:HGNC:2380]	-
ENSG00000137673	3.53094	3.17425	4.56928	4.09443	3.57362	4.10047	MMP7	11	102520508	102530753	-	2323	protein_coding	matrix metallopeptidase 7 [Source:HGNC Symbol;Acc:HGNC:7174]	-
ENSG00000132471	31.7616	29.0964	29.6051	27.5659	31.35	26.0843	WBP2	17	75845699	75856507	-	5399	protein_coding	WW domain binding protein 2 [Source:HGNC Symbol;Acc:HGNC:12738]	-
ENSG00000025772	45.4472	39.9658	44.4455	42.9039	40.5951	46.5503	TOMM34	20	44942130	44960486	-	2062	protein_coding	translocase of outer mitochondrial membrane 34 [Source:HGNC Symbol;Acc:HGNC:15746]	-
ENSG00000113360	21.4943	22.8682	19.9258	23.4242	22.1335	25.7929	DROSHA	5	31400497	31532196	-	7780	protein_coding	drosha ribonuclease III [Source:HGNC Symbol;Acc:HGNC:17904]	-
ENSG00000136997	15.6647	12.9735	13.3887	11.6821	12.7363	13.7869	MYC	8	127735434	127741434	+	3001	protein_coding	MYC proto-oncogene, bHLH transcription factor [Source:HGNC Symbol;Acc:HGNC:7553]	bHLH
ENSG00000156535	13.7517	16.8854	16.8481	16.7727	17.3502	17.6876	CD109	6	73695785	73828316	+	9782	protein_coding	CD109 molecule [Source:HGNC Symbol;Acc:HGNC:21685]	-
ENSG00000171848	20.1862	19.8149	17.9272	20.9839	14.0793	20.5928	RRM2	2	10120698	10131419	+	5323	protein_coding	ribonucleotide reductase regulatory subunit M2 [Source:HGNC Symbol;Acc:HGNC:10452]	-
ENSG00000102317	50.3442	49.3299	52.9296	54.0905	49.4602	55.8134	RBM3	X	48574449	48579066	+	3731	protein_coding	RNA binding motif protein 3 [Source:HGNC Symbol;Acc:HGNC:9900]	-
ENSG00000079263	0.587773	0.602373	0.704964	0.808276	0.64032	0.761339	SP140	2	230203110	230313215	+	5582	protein_coding	SP140 nuclear body protein [Source:HGNC Symbol;Acc:HGNC:17133]	SAND
ENSG00000112851	14.6729	16.2604	16.8724	16.842	16.4213	18.7915	ERBIN	5	65926475	66082549	+	10216	protein_coding	erbb2 interacting protein [Source:HGNC Symbol;Acc:HGNC:15842]	-
ENSG00000104765	62.8937	63.7977	72.0464	59.6254	67.7418	65.2028	BNIP3L	8	26382898	26505636	+	4307	protein_coding	BCL2 interacting protein 3 like [Source:HGNC Symbol;Acc:HGNC:1085]	-
ENSG00000091409	22.8663	26.5018	25.9879	26.9434	25.8289	25.37	ITGA6	2	172427354	172506282	+	6533	protein_coding	integrin subunit alpha 6 [Source:HGNC Symbol;Acc:HGNC:6142]	-
ENSG00000130303	19.608	14.4972	22.4879	16.9997	18.7013	12.2666	BST2	19	17402939	17405648	-	1119	protein_coding	bone marrow stromal cell antigen 2 [Source:HGNC Symbol;Acc:HGNC:1119]	-
ENSG00000149257	42.5724	43.9352	41.4073	42.022	41.7984	37.9758	SERPINH1	11	75562056	75572783	+	6281	protein_coding	serpin family H member 1 [Source:HGNC Symbol;Acc:HGNC:1546]	-
ENSG00000105612	33.2181	30.6927	28.0887	27.0525	25.6032	24.557	DNASE2	19	12875211	12881468	-	2389	protein_coding	deoxyribonuclease 2, lysosomal [Source:HGNC Symbol;Acc:HGNC:2960]	-
ENSG00000232310	4.38712	4.53636	4.60143	4.19604	4.81275	3.85875	AL078590.3	6	134520163	134673960	-	3342	lincRNA	uncharacterized LOC101928304 [Source:NCBI gene;Acc:101928304]	-
ENSG00000135069	30.4121	26.0711	24.1614	27.8379	22.8437	27.3487	PSAT1	9	78297143	78330093	+	2188	protein_coding	phosphoserine aminotransferase 1 [Source:HGNC Symbol;Acc:HGNC:19129]	-
ENSG00000163516	10.2882	9.86225	12.7689	8.4894	11.4376	10.2263	ANKZF1	2	219229757	219236669	+	6119	protein_coding	ankyrin repeat and zinc finger domain containing 1 [Source:HGNC Symbol;Acc:HGNC:25527]	-
ENSG00000155792	7.66431	7.5369	6.8721	6.48768	5.54068	5.45863	DEPTOR	8	119873717	120050913	+	2622	protein_coding	DEP domain containing MTOR interacting protein [Source:HGNC Symbol;Acc:HGNC:22953]	-
ENSG00000116133	49.5044	49.64	42.5746	52.101	43.5258	46.3709	DHCR24	1	54849627	54887271	-	6290	protein_coding	24-dehydrocholesterol reductase [Source:HGNC Symbol;Acc:HGNC:2859]	-
ENSG00000150990	3.633	3.72589	3.39552	3.6022	4.24226	3.64627	DHX37	12	124946825	124989122	-	6618	protein_coding	DEAH-box helicase 37 [Source:HGNC Symbol;Acc:HGNC:17210]	-
ENSG00000186908	3.72835	4.06229	4.08926	4.32334	4.50059	5.30114	ZDHHC17	12	76763588	76853696	+	8800	protein_coding	zinc finger DHHC-type containing 17 [Source:HGNC Symbol;Acc:HGNC:18412]	-
ENSG00000078114	2.14761	1.79727	1.90744	1.87992	1.77753	2.05711	NEBL	10	20779973	21174187	-	13654	protein_coding	nebulette [Source:HGNC Symbol;Acc:HGNC:16932]	-
ENSG00000106541	2.55874	1.86613	1.72896	1.8859	1.33739	0.927172	AGR2	7	16791811	16833433	-	2845	protein_coding	anterior gradient 2, protein disulphide isomerase family member [Source:HGNC Symbol;Acc:HGNC:328]	-
ENSG00000104490	1.58091	1.30568	1.50015	1.28885	1.16847	1.10549	NCALD	8	101686543	102124907	-	8042	protein_coding	neurocalcin delta [Source:HGNC Symbol;Acc:HGNC:7655]	-
ENSG00000149506	3.45133	2.61533	5.03749	2.20254	4.07049	2.58679	ZP1	11	60867562	60875693	+	2436	protein_coding	zona pellucida glycoprotein 1 [Source:HGNC Symbol;Acc:HGNC:13187]	-
ENSG00000197461	19.1795	16.1296	19.2218	13.8802	22.8459	15.6041	PDGFA	7	497258	520296	-	4151	protein_coding	platelet derived growth factor subunit A [Source:HGNC Symbol;Acc:HGNC:8799]	-
ENSG00000072274	21.6772	23.6724	24.205	22.9286	23.3682	22.693	TFRC	3	196027183	196082189	-	7887	protein_coding	transferrin receptor [Source:HGNC Symbol;Acc:HGNC:11763]	-
ENSG00000172380	37.4177	40.3217	39.6773	40.9394	34.9143	43.1196	GNG12	1	67701466	67833467	-	4724	protein_coding	G protein subunit gamma 12 [Source:HGNC Symbol;Acc:HGNC:19663]	-
ENSG00000119326	34.0401	31.7278	34.1492	32.8316	29.2758	35.1657	CTNNAL1	9	108942569	109013529	-	3131	protein_coding	catenin alpha like 1 [Source:HGNC Symbol;Acc:HGNC:2512]	-
ENSG00000161638	41.6438	43.4973	42.0399	41.3362	47.0052	35.8126	ITGA5	12	54395261	54419460	-	7577	protein_coding	integrin subunit alpha 5 [Source:HGNC Symbol;Acc:HGNC:6141]	-
ENSG00000185112	2.30219	2.10511	2.49131	1.56459	1.89545	1.41021	FAM43A	3	194686544	194689037	+	2494	protein_coding	family with sequence similarity 43 member A [Source:HGNC Symbol;Acc:HGNC:26888]	-
ENSG00000158292	11.1019	12.1247	9.46256	10.8737	11.3265	8.43655	GPR153	1	6247346	6260975	-	4082	protein_coding	G protein-coupled receptor 153 [Source:HGNC Symbol;Acc:HGNC:23618]	-
ENSG00000053372	12.571	9.86656	11.1922	10.6514	10.7863	11.4591	MRTO4	1	19251539	19260128	+	2822	protein_coding	MRT4 homolog, ribosome maturation factor [Source:HGNC Symbol;Acc:HGNC:18477]	-
ENSG00000168374	96.8599	90.0881	82.7646	79.32	70.4457	80.3219	ARF4	3	57571363	57598220	-	2595	protein_coding	ADP ribosylation factor 4 [Source:HGNC Symbol;Acc:HGNC:655]	-
ENSG00000111647	4.7344	6.14334	5.55656	6.59835	5.43731	7.86326	UHRF1BP1L	12	100028455	100142848	-	6616	protein_coding	UHRF1 binding protein 1 like [Source:HGNC Symbol;Acc:HGNC:29102]	-
ENSG00000182575	2.40531	2.19334	1.50346	1.74879	2.3068	1.15893	NXPH3	17	49575858	49583827	+	5648	protein_coding	neurexophilin 3 [Source:HGNC Symbol;Acc:HGNC:8077]	-
ENSG00000196557	8.47663	9.32905	7.70108	7.82851	10.4969	7.36186	CACNA1H	16	1153121	1221772	+	8606	protein_coding	calcium voltage-gated channel subunit alpha1 H [Source:HGNC Symbol;Acc:HGNC:1395]	-
ENSG00000176915	5.42002	5.14907	5.30281	5.41238	5.36113	5.7808	ANKLE2	12	132725503	132761888	-	17517	protein_coding	ankyrin repeat and LEM domain containing 2 [Source:HGNC Symbol;Acc:HGNC:29101]	-
ENSG00000108797	4.06218	5.5526	4.69383	5.22458	5.77925	5.24442	CNTNAP1	17	42682613	42699814	+	6045	protein_coding	contactin associated protein 1 [Source:HGNC Symbol;Acc:HGNC:8011]	-
ENSG00000163191	238.909	234.139	241.299	262.71	212.71	239.644	S100A11	1	152032506	152047907	-	680	protein_coding	S100 calcium binding protein A11 [Source:HGNC Symbol;Acc:HGNC:10488]	-
ENSG00000132182	13.9785	16.9069	14.1436	16.215	16.8397	14.3166	NUP210	3	13316235	13420309	-	8182	protein_coding	nucleoporin 210 [Source:HGNC Symbol;Acc:HGNC:30052]	-
ENSG00000006283	4.40891	4.03436	3.54109	3.84322	4.3108	2.92818	CACNA1G	17	50561068	50627474	+	9709	protein_coding	calcium voltage-gated channel subunit alpha1 G [Source:HGNC Symbol;Acc:HGNC:1394]	-
ENSG00000153822	1.07543	0.679226	0.522677	0.577005	0.609229	0.66261	KCNJ16	17	70053429	70135608	+	6340	protein_coding	potassium voltage-gated channel subfamily J member 16 [Source:HGNC Symbol;Acc:HGNC:6262]	-
ENSG00000111275	5.89124	5.49241	5.9342	4.82995	4.98205	5.05066	ALDH2	12	111766887	111817529	+	9720	protein_coding	aldehyde dehydrogenase 2 family member [Source:HGNC Symbol;Acc:HGNC:404]	-
ENSG00000167508	18.8127	15.845	16.1579	14.8774	15.6804	11.7745	MVD	16	88651935	88663161	-	4717	protein_coding	mevalonate diphosphate decarboxylase [Source:HGNC Symbol;Acc:HGNC:7529]	-
ENSG00000184867	22.1543	20.4962	20.9765	22.5942	19.5645	22.5118	ARMCX2	X	101655281	101659891	-	3589	protein_coding	armadillo repeat containing X-linked 2 [Source:HGNC Symbol;Acc:HGNC:16869]	-
ENSG00000114019	47.8894	47.9395	49.528	46.3798	56.0888	46.0238	AMOTL2	3	134355874	134375479	-	5984	protein_coding	angiomotin like 2 [Source:HGNC Symbol;Acc:HGNC:17812]	-
ENSG00000011347	8.03462	8.19503	7.46267	7.22056	8.26054	6.29373	SYT7	11	61515313	61581148	-	5953	protein_coding	synaptotagmin 7 [Source:HGNC Symbol;Acc:HGNC:11514]	-
ENSG00000111670	8.31904	8.13347	8.40227	9.15022	7.84813	9.47921	GNPTAB	12	101745497	101830938	-	9755	protein_coding	N-acetylglucosamine-1-phosphate transferase subunits alpha and beta [Source:HGNC Symbol;Acc:HGNC:29670]	-
ENSG00000101361	16.5913	16.0426	14.484	15.3386	14.2575	13.6916	NOP56	20	2652145	2658393	+	5398	protein_coding	NOP56 ribonucleoprotein [Source:HGNC Symbol;Acc:HGNC:15911]	-
ENSG00000184840	142.911	133.526	134.516	112.145	126.923	98.0968	TMED9	5	177592158	177596124	+	2440	protein_coding	transmembrane p24 trafficking protein 9 [Source:HGNC Symbol;Acc:HGNC:24878]	-
ENSG00000121753	25.4143	25.6314	23.5724	26.0672	26.9591	21.2499	ADGRB2	1	31727117	31764893	-	7756	protein_coding	adhesion G protein-coupled receptor B2 [Source:HGNC Symbol;Acc:HGNC:944]	-
ENSG00000156687	0.782054	0.703564	0.785091	0.907564	1.05001	0.876161	UNC5D	8	35235457	35796550	+	10816	protein_coding	unc-5 netrin receptor D [Source:HGNC Symbol;Acc:HGNC:18634]	-
ENSG00000171298	29.8581	28.1451	26.4613	26.2517	30.938	20.5397	GAA	17	80101556	80119879	+	5156	protein_coding	glucosidase alpha, acid [Source:HGNC Symbol;Acc:HGNC:4065]	-
ENSG00000198707	2.41322	2.84503	2.73144	3.21637	2.95795	3.40452	CEP290	12	88049014	88142216	-	10388	protein_coding	centrosomal protein 290 [Source:HGNC Symbol;Acc:HGNC:29021]	-
ENSG00000138074	7.46202	7.4606	6.86244	8.15692	7.12649	7.15383	SLC5A6	2	27199587	27212958	-	5606	protein_coding	solute carrier family 5 member 6 [Source:HGNC Symbol;Acc:HGNC:11041]	-
ENSG00000183044	4.22998	4.42548	4.12351	4.37379	4.11782	4.16092	ABAT	16	8674565	8784575	+	9744	protein_coding	4-aminobutyrate aminotransferase [Source:HGNC Symbol;Acc:HGNC:23]	-
ENSG00000151176	21.5488	25.9961	22.7684	24.0751	27.4876	22.3067	PLBD2	12	113358566	113391625	+	5260	protein_coding	phospholipase B domain containing 2 [Source:HGNC Symbol;Acc:HGNC:27283]	-
ENSG00000160285	17.6502	16.561	15.1871	15.9207	17.1961	15.5426	LSS	21	46188141	46228824	-	7238	protein_coding	lanosterol synthase [Source:HGNC Symbol;Acc:HGNC:6708]	-
ENSG00000198840	1501.64	1647.3	1383.48	1521.26	1112.67	1263.98	MT-ND3	MT	10059	10404	+	346	protein_coding	mitochondrially encoded NADH:ubiquinone oxidoreductase core subunit 3 [Source:HGNC Symbol;Acc:HGNC:7458]	-
ENSG00000099194	137.838	144.967	127.561	153.324	141.253	140.55	SCD	10	100347124	100364834	+	5362	protein_coding	stearoyl-CoA desaturase [Source:HGNC Symbol;Acc:HGNC:10571]	-
ENSG00000179218	450.598	416.649	374.616	379.166	384.301	339.076	CALR	19	12938578	12944489	+	2714	protein_coding	calreticulin [Source:HGNC Symbol;Acc:HGNC:1455]	-
ENSG00000183495	7.43278	8.72634	7.43518	9.16917	9.23686	9.46671	EP400	12	131949920	132081102	+	18705	protein_coding	E1A binding protein p400 [Source:HGNC Symbol;Acc:HGNC:11958]	-
ENSG00000100162	21.9418	22.2624	22.5982	20.5749	15.7904	18.3799	CENPM	22	41938721	41947164	-	1778	protein_coding	centromere protein M [Source:HGNC Symbol;Acc:HGNC:18352]	-
ENSG00000170381	3.69394	4.92986	4.58526	5.46445	4.33877	4.8999	SEMA3E	7	83363238	83649113	-	8424	protein_coding	semaphorin 3E [Source:HGNC Symbol;Acc:HGNC:10727]	-
ENSG00000173269	1.35514	1.23864	0.951297	0.983022	0.929482	0.934105	MMRN2	10	86935540	86969481	-	5334	protein_coding	multimerin 2 [Source:HGNC Symbol;Acc:HGNC:19888]	-
ENSG00000100354	2.89675	3.51617	2.80146	3.13418	3.1768	2.83348	TNRC6B	22	40044817	40335808	+	19998	protein_coding	trinucleotide repeat containing 6B [Source:HGNC Symbol;Acc:HGNC:29190]	-
ENSG00000119285	4.29992	4.98051	5.76198	5.67322	4.28756	6.89889	HEATR1	1	236549005	236604504	-	9049	protein_coding	HEAT repeat containing 1 [Source:HGNC Symbol;Acc:HGNC:25517]	-
ENSG00000065485	19.2975	17.4043	17.2293	16.0368	16.88	16.8848	PDIA5	3	123067062	123225227	+	4030	protein_coding	protein disulfide isomerase family A member 5 [Source:HGNC Symbol;Acc:HGNC:24811]	-
ENSG00000004846	0.980218	0.796564	0.693577	0.744262	0.859417	0.997333	ABCB5	7	20615207	20777038	+	9257	protein_coding	ATP binding cassette subfamily B member 5 [Source:HGNC Symbol;Acc:HGNC:46]	-
ENSG00000111361	13.8374	12.9626	13.7332	15.1795	13.0017	15.6363	EIF2B1	12	123620406	123633766	-	3627	protein_coding	eukaryotic translation initiation factor 2B subunit alpha [Source:HGNC Symbol;Acc:HGNC:3257]	-
ENSG00000168028	278.961	264.317	330.083	285.612	247.822	276.645	RPSA	3	39406689	39412542	+	3936	protein_coding	ribosomal protein SA [Source:HGNC Symbol;Acc:HGNC:6502]	-
ENSG00000115194	4.55363	4.34188	2.93621	3.81446	4.38784	3.49733	SLC30A3	2	27253684	27275817	-	5978	protein_coding	solute carrier family 30 member 3 [Source:HGNC Symbol;Acc:HGNC:11014]	-
ENSG00000106617	0.988788	1.11154	1.02173	1.16694	0.992187	1.43501	PRKAG2	7	151556111	151877125	-	6740	protein_coding	protein kinase AMP-activated non-catalytic subunit gamma 2 [Source:HGNC Symbol;Acc:HGNC:9386]	-
ENSG00000186480	18.0902	15.4506	15.5475	19.7944	17.6897	17.5318	INSIG1	7	155297776	155310235	+	3650	protein_coding	insulin induced gene 1 [Source:HGNC Symbol;Acc:HGNC:6083]	-
ENSG00000159307	0.621008	0.432644	0.354145	0.492384	0.627089	0.660165	SCUBE1	22	43197283	43343388	-	12135	protein_coding	signal peptide, CUB domain and EGF like domain containing 1 [Source:HGNC Symbol;Acc:HGNC:13441]	-
ENSG00000113456	13.4489	14.4817	14.8308	14.6974	13.6157	15.2479	RAD1	5	34905264	34918989	-	6766	protein_coding	RAD1 checkpoint DNA exonuclease [Source:HGNC Symbol;Acc:HGNC:9806]	-
ENSG00000115232	1.10303	1.44097	1.11406	1.54336	1.31337	1.19941	ITGA4	2	181457202	181536187	+	7901	protein_coding	integrin subunit alpha 4 [Source:HGNC Symbol;Acc:HGNC:6140]	-
ENSG00000157064	2.35396	2.19001	1.95838	1.69338	1.4	1.84757	NMNAT2	1	183248237	183418602	-	7165	protein_coding	nicotinamide nucleotide adenylyltransferase 2 [Source:HGNC Symbol;Acc:HGNC:16789]	-
ENSG00000086598	58.2786	51.4741	52.8457	48.8876	47.1431	54.4473	TMED2	12	123584531	123598577	+	3830	protein_coding	transmembrane p24 trafficking protein 2 [Source:HGNC Symbol;Acc:HGNC:16996]	-
ENSG00000188636	8.96551	9.39336	9.24367	9.98603	8.56087	8.74734	RTL6	22	44492572	44498298	-	5495	protein_coding	retrotransposon Gag like 6 [Source:HGNC Symbol;Acc:HGNC:13343]	-
ENSG00000111653	12.1229	11.535	10.9952	9.47089	10.1561	10.7302	ING4	12	6650280	6663148	-	2736	protein_coding	inhibitor of growth family member 4 [Source:HGNC Symbol;Acc:HGNC:19423]	-
ENSG00000164236	4.08735	4.6611	4.06473	4.61811	5.1739	4.03948	ANKRD33B	5	10564330	10657816	+	9783	protein_coding	ankyrin repeat domain 33B [Source:HGNC Symbol;Acc:HGNC:35240]	-
ENSG00000117266	14.5142	14.9138	16.4027	12.9152	18.3388	11.4487	CDK18	1	205504595	205532793	+	6831	protein_coding	cyclin dependent kinase 18 [Source:HGNC Symbol;Acc:HGNC:8751]	-
ENSG00000184983	30.1941	27.2039	30.7522	28.7628	25.9341	28.8743	NDUFA6	22	42085525	42090955	-	1416	protein_coding	NADH:ubiquinone oxidoreductase subunit A6 [Source:HGNC Symbol;Acc:HGNC:7690]	-
ENSG00000107551	8.35399	7.12413	8.92362	7.62048	9.50386	8.08384	RASSF4	10	44959407	44995891	+	9481	protein_coding	Ras association domain family member 4 [Source:HGNC Symbol;Acc:HGNC:20793]	-
ENSG00000123213	7.40783	7.44114	8.10623	8.90495	7.73013	10.1462	NLN	5	65722196	65871725	+	10948	protein_coding	neurolysin [Source:HGNC Symbol;Acc:HGNC:16058]	-
ENSG00000078596	0.29994	0.373903	0.176716	0.178362	0.449728	0.643053	ITM2A	X	79360384	79367667	-	2051	protein_coding	integral membrane protein 2A [Source:HGNC Symbol;Acc:HGNC:6173]	-
ENSG00000042980	0.701732	0.618228	0.431896	0.247767	0.369904	0.402236	ADAM28	8	24294040	24359018	+	9351	protein_coding	ADAM metallopeptidase domain 28 [Source:HGNC Symbol;Acc:HGNC:206]	-
ENSG00000111666	7.08691	5.16804	6.35579	6.1742	5.86673	6.51689	CHPT1	12	101696947	101744140	+	6004	protein_coding	choline phosphotransferase 1 [Source:HGNC Symbol;Acc:HGNC:17852]	-
ENSG00000163811	16.8193	16.3116	16.7369	16.2686	14.0843	19.2791	WDR43	2	28894643	28948222	+	4130	protein_coding	WD repeat domain 43 [Source:HGNC Symbol;Acc:HGNC:28945]	-
ENSG00000019505	1.17198	1.22896	1.47964	1.06788	1.44549	1.11674	SYT13	11	45240301	45286319	-	5424	protein_coding	synaptotagmin 13 [Source:HGNC Symbol;Acc:HGNC:14962]	-
ENSG00000143195	3.23451	3.15686	2.94615	3.1179	3.13078	2.82168	ILDR2	1	166895711	166975482	-	13884	protein_coding	immunoglobulin like domain containing receptor 2 [Source:HGNC Symbol;Acc:HGNC:18131]	-
ENSG00000197380	5.68015	4.67653	4.48142	4.28759	3.97879	3.31669	DACT3	19	46647612	46661138	-	5361	protein_coding	dishevelled binding antagonist of beta catenin 3 [Source:HGNC Symbol;Acc:HGNC:30745]	-
ENSG00000174231	32.8989	36.5735	32.9088	36.9795	33.427	35.5897	PRPF8	17	1650629	1684882	-	11355	protein_coding	pre-mRNA processing factor 8 [Source:HGNC Symbol;Acc:HGNC:17340]	-
ENSG00000128512	2.56792	2.43677	2.32795	2.22163	2.44154	2.56582	DOCK4	7	111726110	112206411	-	11499	protein_coding	dedicator of cytokinesis 4 [Source:HGNC Symbol;Acc:HGNC:19192]	-
ENSG00000070540	13.0046	11.9645	13.5	13.1905	11.6756	11.7023	WIPI1	17	68420948	68457513	-	3402	protein_coding	WD repeat domain, phosphoinositide interacting 1 [Source:HGNC Symbol;Acc:HGNC:25471]	-
ENSG00000113356	3.01033	3.00896	3.14351	3.36785	2.30942	3.74353	POLR3G	5	90471748	90514553	+	4019	protein_coding	RNA polymerase III subunit G [Source:HGNC Symbol;Acc:HGNC:30075]	-
ENSG00000115091	23.6987	23.9163	24.9585	25.1947	21.99	27.9573	ACTR3	2	113889960	113962596	+	12049	protein_coding	ARP3 actin related protein 3 homolog [Source:HGNC Symbol;Acc:HGNC:170]	-
ENSG00000135829	38.5235	38.7904	38.377	42.5226	33.8952	43.1889	DHX9	1	182839369	182887751	+	5645	protein_coding	DExH-box helicase 9 [Source:HGNC Symbol;Acc:HGNC:2750]	-
ENSG00000144381	153.891	146.663	154.052	157.417	132.37	153.242	HSPD1	2	197486581	197516737	-	4245	protein_coding	heat shock protein family D (Hsp60) member 1 [Source:HGNC Symbol;Acc:HGNC:5261]	-
ENSG00000090238	15.2135	11.3493	11.8986	10.4077	13.1211	9.19839	YPEL3	16	30092314	30096915	-	3181	protein_coding	yippee like 3 [Source:HGNC Symbol;Acc:HGNC:18327]	-
ENSG00000068654	6.37066	6.99907	5.39647	7.31968	7.28774	5.868	POLR1A	2	86020216	86106155	-	13519	protein_coding	RNA polymerase I subunit A [Source:HGNC Symbol;Acc:HGNC:17264]	-
ENSG00000142173	117.825	108.2	114.092	89.18	111.638	80.2558	COL6A2	21	46098097	46132849	+	5386	protein_coding	collagen type VI alpha 2 chain [Source:HGNC Symbol;Acc:HGNC:2212]	-
ENSG00000166741	51.8093	51.614	69.4627	64.7926	59.5454	62.5706	NNMT	11	114257787	114313285	+	2919	protein_coding	nicotinamide N-methyltransferase [Source:HGNC Symbol;Acc:HGNC:7861]	-
ENSG00000132510	13.6885	13.3293	13.0193	13.1887	15.7031	11.2328	KDM6B	17	7839904	7854796	+	7258	protein_coding	lysine demethylase 6B [Source:HGNC Symbol;Acc:HGNC:29012]	-
ENSG00000157637	16.105	17.9662	13.5618	16.3567	18.4021	12.0791	SLC38A10	17	81245000	81295547	-	7716	protein_coding	solute carrier family 38 member 10 [Source:HGNC Symbol;Acc:HGNC:28237]	-
ENSG00000111328	18.9468	19.777	20.947	23.0032	19.6604	22.614	CDK2AP1	12	123260971	123272334	-	3117	protein_coding	cyclin dependent kinase 2 associated protein 1 [Source:HGNC Symbol;Acc:HGNC:14002]	-
ENSG00000143321	58.6294	58.0452	53.1327	56.6234	54.6477	51.3656	HDGF	1	156742107	156766925	-	3745	protein_coding	heparin binding growth factor [Source:HGNC Symbol;Acc:HGNC:4856]	-
ENSG00000116685	39.8275	38.5298	38.8846	35.5118	40.8343	27.5879	KIAA2013	1	11919591	11926428	-	3281	protein_coding	KIAA2013 [Source:HGNC Symbol;Acc:HGNC:28513]	-
ENSG00000115414	111.877	109.716	115.52	79.9532	120.48	84.4963	FN1	2	215360440	215436172	-	17315	protein_coding	fibronectin 1 [Source:HGNC Symbol;Acc:HGNC:3778]	-
ENSG00000148848	0.743496	0.843573	0.918976	0.964641	0.906254	0.852119	ADAM12	10	126012381	126388455	-	9860	protein_coding	ADAM metallopeptidase domain 12 [Source:HGNC Symbol;Acc:HGNC:190]	-
ENSG00000163728	9.22148	9.64855	7.70379	7.46558	8.61446	8.71774	TTC14	3	180602130	180617828	+	7783	protein_coding	tetratricopeptide repeat domain 14 [Source:HGNC Symbol;Acc:HGNC:24697]	-
ENSG00000188042	94.1622	87.0228	88.0983	80.2808	100.229	85.6578	ARL4C	2	234493041	234497053	-	4013	protein_coding	ADP ribosylation factor like GTPase 4C [Source:HGNC Symbol;Acc:HGNC:698]	-
ENSG00000170759	73.2467	81.3839	81.0541	88.784	75.8948	94.6959	KIF5B	10	32009010	32056431	-	5877	protein_coding	kinesin family member 5B [Source:HGNC Symbol;Acc:HGNC:6324]	-
ENSG00000108561	44.0856	37.5921	43.3514	42.405	34.8366	36.4426	C1QBP	17	5432777	5448830	-	2335	protein_coding	complement C1q binding protein [Source:HGNC Symbol;Acc:HGNC:1243]	-
ENSG00000121892	15.2862	16.3137	14.5312	16.7913	13.6329	17.1033	PDS5A	4	39822863	39977956	-	12204	protein_coding	PDS5 cohesin associated factor A [Source:HGNC Symbol;Acc:HGNC:29088]	-
ENSG00000109171	18.2381	19.0154	18.5476	18.1677	17.1252	19.3251	SLAIN2	4	48341322	48426212	+	6524	protein_coding	SLAIN motif family member 2 [Source:HGNC Symbol;Acc:HGNC:29282]	-
ENSG00000127334	4.91913	5.15715	5.51372	5.12474	5.86575	5.91694	DYRK2	12	67648338	67665406	+	9494	protein_coding	dual specificity tyrosine phosphorylation regulated kinase 2 [Source:HGNC Symbol;Acc:HGNC:3093]	-
ENSG00000102172	65.0304	61.5848	71.3862	63.5671	55.4342	76.2801	SMS	X	21940573	21994835	+	2160	protein_coding	spermine synthase [Source:HGNC Symbol;Acc:HGNC:11123]	-
ENSG00000168675	0.969685	1.08765	1.22964	1.36427	1.36564	1.32912	LDLRAD4	18	13217498	13652755	+	16759	protein_coding	low density lipoprotein receptor class A domain containing 4 [Source:HGNC Symbol;Acc:HGNC:1224]	-
ENSG00000143401	41.6376	47.0941	41.1493	43.0597	33.7261	44.6477	ANP32E	1	150218417	150236156	-	3605	protein_coding	acidic nuclear phosphoprotein 32 family member E [Source:HGNC Symbol;Acc:HGNC:16673]	-
ENSG00000052802	22.4239	18.2968	18.5841	19.9439	16.8045	25.3531	MSMO1	4	165327623	165343160	+	2892	protein_coding	methylsterol monooxygenase 1 [Source:HGNC Symbol;Acc:HGNC:10545]	-
ENSG00000184905	12.3393	9.63107	11.81	9.66155	9.96581	8.32707	TCEAL2	X	102125688	102127711	+	1666	protein_coding	transcription elongation factor A like 2 [Source:HGNC Symbol;Acc:HGNC:29818]	-
ENSG00000215218	4.71442	2.85591	3.3463	2.59869	3.56553	2.69304	UBE2QL1	5	6448623	6494909	+	4317	protein_coding	ubiquitin conjugating enzyme E2 Q family like 1 [Source:HGNC Symbol;Acc:HGNC:37269]	-
ENSG00000137337	12.1741	14.0087	12.7197	15.1745	13.3758	11.6184	MDC1	6	30699807	30717889	-	8064	protein_coding	mediator of DNA damage checkpoint 1 [Source:HGNC Symbol;Acc:HGNC:21163]	-
ENSG00000100348	29.1584	25.1788	27.3538	25.6967	21.9068	25.6155	TXN2	22	36467036	36482030	-	2050	protein_coding	thioredoxin 2 [Source:HGNC Symbol;Acc:HGNC:17772]	-
ENSG00000131370	12.1044	10.7087	11.8893	9.35297	12.9327	11.0405	SH3BP5	3	15254853	15341368	-	4159	protein_coding	SH3 domain binding protein 5 [Source:HGNC Symbol;Acc:HGNC:10827]	-
ENSG00000176871	19.2909	18.9904	19.125	18.6371	19.7452	21.0589	WSB2	12	118032694	118062430	-	4616	protein_coding	WD repeat and SOCS box containing 2 [Source:HGNC Symbol;Acc:HGNC:19222]	-
ENSG00000100380	78.4734	71.7073	78.5468	75.5108	66.1572	77.9899	ST13	22	40824535	40857022	-	4147	protein_coding	ST13, Hsp70 interacting protein [Source:HGNC Symbol;Acc:HGNC:11343]	-
ENSG00000106333	30.2915	32.6351	27.4574	28.5863	31.4852	22.9581	PCOLCE	7	100602177	100608175	+	3532	protein_coding	procollagen C-endopeptidase enhancer [Source:HGNC Symbol;Acc:HGNC:8738]	-
ENSG00000156299	5.85741	6.82972	6.4048	6.59585	6.74954	6.14313	TIAM1	21	31118416	31559977	-	9216	protein_coding	T cell lymphoma invasion and metastasis 1 [Source:HGNC Symbol;Acc:HGNC:11805]	-
ENSG00000111674	90.8181	86.2463	103.12	72.8624	111.676	78.5611	ENO2	12	6913745	6923698	+	4281	protein_coding	enolase 2 [Source:HGNC Symbol;Acc:HGNC:3353]	-
ENSG00000104419	99.367	93.8933	133.848	74.6378	150.659	93.2706	NDRG1	8	133237171	133302022	-	9823	protein_coding	N-myc downstream regulated 1 [Source:HGNC Symbol;Acc:HGNC:7679]	-
ENSG00000213719	198.988	200.391	211.91	199.959	186.01	191.871	CLIC1	6	31730581	31739763	-	1942	protein_coding	chloride intracellular channel 1 [Source:HGNC Symbol;Acc:HGNC:2062]	-
ENSG00000067840	22.497	23.5363	22.3523	20.2672	22.8951	17.2617	PDZD4	X	153802166	153830565	-	4341	protein_coding	PDZ domain containing 4 [Source:HGNC Symbol;Acc:HGNC:21167]	-
ENSG00000109971	269.603	242.591	248.574	258.24	208.853	269.647	HSPA8	11	123057489	123063230	-	4849	protein_coding	heat shock protein family A (Hsp70) member 8 [Source:HGNC Symbol;Acc:HGNC:5241]	-
ENSG00000236039	7.44167	7.90238	6.56501	4.1521	5.26904	4.46462	AC019117.1	7	17405479	17558909	-	2232	lincRNA	uncharacterized LOC101927630 [Source:NCBI gene;Acc:101927630]	-
ENSG00000118263	6.09953	6.33722	7.13886	6.18128	7.87996	7.68956	KLF7	2	207074137	207167267	-	9262	protein_coding	Kruppel like factor 7 [Source:HGNC Symbol;Acc:HGNC:6350]	zf-C2H2
ENSG00000163870	9.0639	8.32076	7.94809	7.1685	8.05985	5.16112	TPRA1	3	127571266	127598267	-	5622	protein_coding	transmembrane protein adipocyte associated 1 [Source:HGNC Symbol;Acc:HGNC:30413]	-
ENSG00000147041	1.99024	2.06854	1.61029	1.79437	1.60037	1.49879	SYTL5	X	38006582	38128819	+	4791	protein_coding	synaptotagmin like 5 [Source:HGNC Symbol;Acc:HGNC:15589]	-
ENSG00000169184	8.00326	8.57288	7.33624	8.74174	8.79018	6.69893	MN1	22	27748277	27801498	-	7693	protein_coding	MN1 proto-oncogene, transcriptional regulator [Source:HGNC Symbol;Acc:HGNC:7180]	-
ENSG00000052749	3.69054	3.67955	3.64854	4.07469	3.56887	3.68839	RRP12	10	97356358	97426076	-	8529	protein_coding	ribosomal RNA processing 12 homolog [Source:HGNC Symbol;Acc:HGNC:29100]	-
ENSG00000111445	19.1079	18.9553	19.331	19.9106	16.8566	18.3876	RFC5	12	118013588	118033130	+	3249	protein_coding	replication factor C subunit 5 [Source:HGNC Symbol;Acc:HGNC:9973]	-
ENSG00000151239	42.6598	44.1977	50.6321	47.8365	37.2991	55.4822	TWF1	12	43793723	43806375	-	3932	protein_coding	twinfilin actin binding protein 1 [Source:HGNC Symbol;Acc:HGNC:9620]	-
ENSG00000133069	9.1492	8.37595	7.34259	7.74121	8.59794	6.39429	TMCC2	1	205228176	205285632	+	5592	protein_coding	transmembrane and coiled-coil domain family 2 [Source:HGNC Symbol;Acc:HGNC:24239]	-
ENSG00000072415	8.47866	9.41227	10.3816	10.8579	9.32361	11.1184	MPP5	14	67241109	67335819	+	8743	protein_coding	membrane palmitoylated protein 5 [Source:HGNC Symbol;Acc:HGNC:18669]	-
ENSG00000116209	18.3229	16.4675	18.1044	14.9477	14.8834	16.0496	TMEM59	1	54026681	54053504	-	9149	protein_coding	transmembrane protein 59 [Source:HGNC Symbol;Acc:HGNC:1239]	-
ENSG00000261801	5.11312	4.34636	5.86348	4.91113	5.10801	4.4439	LOXL1-AS1	15	73908071	73928248	-	4221	antisense	LOXL1 antisense RNA 1 [Source:HGNC Symbol;Acc:HGNC:44169]	-
ENSG00000152078	9.99394	9.42793	9.23353	9.61257	7.65596	11.0935	TMEM56	1	95117338	95197607	+	7402	protein_coding	transmembrane protein 56 [Source:HGNC Symbol;Acc:HGNC:26477]	-
ENSG00000240476	30.4285	29.9244	43.489	30.1682	32.3604	34.4273	LINC00973	3	98981058	98983096	+	962	lincRNA	long intergenic non-protein coding RNA 973 [Source:HGNC Symbol;Acc:HGNC:48868]	-
ENSG00000231925	34.2306	34.9088	32.3099	36.4905	36.658	33.0035	TAPBP	6	33299694	33314387	-	5056	protein_coding	TAP binding protein [Source:HGNC Symbol;Acc:HGNC:11566]	-
ENSG00000109929	15.8971	13.0889	13.0421	13.9555	11.6107	15.5777	SC5D	11	121292453	121308694	+	5566	protein_coding	sterol-C5-desaturase [Source:HGNC Symbol;Acc:HGNC:10547]	-
ENSG00000100350	6.8206	8.3879	8.30932	8.13374	8.34196	8.46107	FOXRED2	22	36487190	36507101	-	5577	protein_coding	FAD dependent oxidoreductase domain containing 2 [Source:HGNC Symbol;Acc:HGNC:26264]	-
ENSG00000188624	17.5787	15.9506	17.8328	17.0385	16.1976	16.7501	IGFL3	19	46120071	46124674	-	662	protein_coding	IGF like family member 3 [Source:HGNC Symbol;Acc:HGNC:32930]	-
ENSG00000087085	5.31214	5.25502	3.76391	3.19115	4.23647	3.2927	ACHE	7	100889994	100896974	-	3783	protein_coding	acetylcholinesterase (Cartwright blood group) [Source:HGNC Symbol;Acc:HGNC:108]	-
ENSG00000124839	1.20043	0.937333	0.74695	0.981541	1.10888	0.592347	RAB17	2	237574322	237601614	-	4783	protein_coding	RAB17, member RAS oncogene family [Source:HGNC Symbol;Acc:HGNC:16523]	-
ENSG00000150712	21.9667	23.7663	21.6822	24.7619	21.3963	25.283	MTMR12	5	32226994	32313009	-	5545	protein_coding	myotubularin related protein 12 [Source:HGNC Symbol;Acc:HGNC:18191]	-
ENSG00000136068	21.8074	24.6159	22.701	25.4159	28.0231	23.4823	FLNB	3	58008400	58172251	+	13952	protein_coding	filamin B [Source:HGNC Symbol;Acc:HGNC:3755]	-
ENSG00000022840	26.955	28.0631	27.5225	29.5723	26.9766	26.9074	RNF10	12	120533480	120577594	+	5911	protein_coding	ring finger protein 10 [Source:HGNC Symbol;Acc:HGNC:10055]	-
ENSG00000196754	29.0184	33.0526	34.5625	25.9133	27.9234	20.1378	S100A2	1	153561108	153567890	-	1567	protein_coding	S100 calcium binding protein A2 [Source:HGNC Symbol;Acc:HGNC:10492]	-
ENSG00000149541	23.88	20.287	21.4532	18.8837	22.8888	14.6464	B3GAT3	11	62615296	62622175	-	2428	protein_coding	beta-1,3-glucuronyltransferase 3 [Source:HGNC Symbol;Acc:HGNC:923]	-
ENSG00000204287	3.56451	3.50255	2.75069	3.19141	3.3779	1.71732	HLA-DRA	6	32439842	32445046	+	1280	protein_coding	major histocompatibility complex, class II, DR alpha [Source:HGNC Symbol;Acc:HGNC:4947]	-
ENSG00000102189	5.07598	5.13768	5.93786	5.54439	5.82742	6.13611	EEA1	12	92770637	92929331	-	10150	protein_coding	early endosome antigen 1 [Source:HGNC Symbol;Acc:HGNC:3185]	-
ENSG00000013364	31.764	29.644	33.1357	33.4487	35.8514	28.6201	MVP	16	29820394	29848039	+	6141	protein_coding	major vault protein [Source:HGNC Symbol;Acc:HGNC:7531]	-
ENSG00000015568	0.542485	0.998778	0.226471	0.167749	0.25622	0.506574	RGPD5	2	109792758	109857695	+	14175	protein_coding	RANBP2-like and GRIP domain containing 5 [Source:HGNC Symbol;Acc:HGNC:32418]	-
ENSG00000111144	16.7326	15.4097	17.541	16.8726	16.134	16.1764	LTA4H	12	96000828	96043520	-	7350	protein_coding	leukotriene A4 hydrolase [Source:HGNC Symbol;Acc:HGNC:6710]	-
ENSG00000075188	5.44652	5.37197	6.00515	7.24589	5.10128	5.58145	NUP37	12	102073103	102120124	-	3492	protein_coding	nucleoporin 37 [Source:HGNC Symbol;Acc:HGNC:29929]	-
ENSG00000285637	1.05893	1.83971	2.11808	1.38288	1.35426	1.68169	AL161449.2	9	12958503	13034326	-	2469	lincRNA		-
ENSG00000138356	1.22718	1.21038	1.5004	1.09738	1.214	1.00229	AOX1	2	200585868	200677064	+	5556	protein_coding	aldehyde oxidase 1 [Source:HGNC Symbol;Acc:HGNC:553]	-
ENSG00000058804	14.3661	15.5087	14.9434	16.4091	13.2251	16.8947	NDC1	1	53765460	53838860	-	5135	protein_coding	NDC1 transmembrane nucleoporin [Source:HGNC Symbol;Acc:HGNC:25525]	-
ENSG00000113013	27.3901	26.4506	25.9077	27.0429	22.1476	28.1289	HSPA9	5	138553756	138575724	-	8254	protein_coding	heat shock protein family A (Hsp70) member 9 [Source:HGNC Symbol;Acc:HGNC:5244]	-
ENSG00000136205	10.3381	12.0461	10.6522	12.8639	12.2512	10.7618	TNS3	7	47275154	47582558	-	11797	protein_coding	tensin 3 [Source:HGNC Symbol;Acc:HGNC:21616]	-
ENSG00000130768	6.83531	5.85484	5.85651	4.90959	6.28314	5.3422	SMPDL3B	1	27934993	27959157	+	2670	protein_coding	sphingomyelin phosphodiesterase acid like 3B [Source:HGNC Symbol;Acc:HGNC:21416]	-
ENSG00000150967	2.24484	2.28576	2.43871	2.21568	2.55911	2.51022	ABCB9	12	122920951	122981649	-	13291	protein_coding	ATP binding cassette subfamily B member 9 [Source:HGNC Symbol;Acc:HGNC:50]	-
ENSG00000172572	1.6604	1.55238	1.20843	1.13983	1.16699	1.62866	PDE3A	12	20369245	20684381	+	8398	protein_coding	phosphodiesterase 3A [Source:HGNC Symbol;Acc:HGNC:8778]	-
ENSG00000076248	13.5401	16.5917	15.1481	15.6285	15.6756	15.3186	UNG	12	109097574	109110992	+	2567	protein_coding	uracil DNA glycosylase [Source:HGNC Symbol;Acc:HGNC:12572]	-
ENSG00000175416	147.484	128.685	135.171	114.495	132.348	106.441	CLTB	5	176392455	176416569	-	2039	protein_coding	clathrin light chain B [Source:HGNC Symbol;Acc:HGNC:2091]	-
ENSG00000026025	192.944	174.341	215.563	183.644	187.713	193.821	VIM	10	17228259	17237593	+	5158	protein_coding	vimentin [Source:HGNC Symbol;Acc:HGNC:12692]	-
ENSG00000104805	62.1637	57.0874	53.7899	53.4128	59.3188	43.91	NUCB1	19	48900050	48923372	+	3937	protein_coding	nucleobindin 1 [Source:HGNC Symbol;Acc:HGNC:8043]	-
ENSG00000055118	6.93475	6.09275	5.70022	5.53992	6.28778	5.7268	KCNH2	7	150944961	150978315	-	5877	protein_coding	potassium voltage-gated channel subfamily H member 2 [Source:HGNC Symbol;Acc:HGNC:6251]	-
ENSG00000082068	9.70092	9.00903	9.90831	8.71375	8.01802	10.6662	WDR70	5	37379212	37753435	+	7039	protein_coding	WD repeat domain 70 [Source:HGNC Symbol;Acc:HGNC:25495]	-
ENSG00000151131	0.48122	0.519558	0.582042	0.494602	0.505521	0.64346	C12orf45	12	104986310	105074197	+	25887	protein_coding	chromosome 12 open reading frame 45 [Source:HGNC Symbol;Acc:HGNC:28628]	-
ENSG00000140600	4.23777	3.24508	5.28093	4.38739	3.87415	4.50281	SH3GL3	15	83447228	83618743	+	3363	protein_coding	SH3 domain containing GRB2 like 3, endophilin A3 [Source:HGNC Symbol;Acc:HGNC:10832]	-
ENSG00000106003	24.7475	23.4546	20.6475	19.8537	19.8181	16.4923	LFNG	7	2512529	2529177	+	3418	protein_coding	LFNG O-fucosylpeptide 3-beta-N-acetylglucosaminyltransferase [Source:HGNC Symbol;Acc:HGNC:6560]	-
ENSG00000147676	5.76916	4.97032	5.35892	5.56376	4.48758	4.75665	MAL2	8	119165034	119245673	+	3430	protein_coding	mal, T cell differentiation protein 2 (gene/pseudogene) [Source:HGNC Symbol;Acc:HGNC:13634]	-
ENSG00000205795	9.86762	9.69704	8.74784	8.28784	9.65887	8.06416	CYS1	2	10056780	10080944	-	2847	protein_coding	cystin 1 [Source:HGNC Symbol;Acc:HGNC:18525]	-
ENSG00000157557	4.80852	5.43045	5.66794	5.70559	5.20664	5.51735	ETS2	21	38805307	38824955	+	4595	protein_coding	ETS proto-oncogene 2, transcription factor [Source:HGNC Symbol;Acc:HGNC:3489]	ETS
ENSG00000010278	100.966	91.8351	84.4481	83.5871	81.1383	98.6112	CD9	12	6199715	6238271	+	4165	protein_coding	CD9 molecule [Source:HGNC Symbol;Acc:HGNC:1709]	-
ENSG00000134440	27.933	27.4105	27.8453	28.7629	24.433	31.2155	NARS	18	57600656	57622213	-	4089	protein_coding	asparaginyl-tRNA synthetase [Source:HGNC Symbol;Acc:HGNC:7643]	-
ENSG00000115053	83.1823	85.2716	78.5222	88.3448	74.4975	84.3159	NCL	2	231453531	231483641	-	6929	protein_coding	nucleolin [Source:HGNC Symbol;Acc:HGNC:7667]	-
ENSG00000148843	6.24268	5.89903	5.58956	6.48653	6.77212	7.08204	PDCD11	10	103396626	103446292	+	7670	protein_coding	programmed cell death 11 [Source:HGNC Symbol;Acc:HGNC:13408]	-
ENSG00000130066	27.541	19.4824	20.2302	17.9884	18.7165	20.4349	SAT1	X	23783173	23786226	+	2498	protein_coding	spermidine/spermine N1-acetyltransferase 1 [Source:HGNC Symbol;Acc:HGNC:10540]	-
ENSG00000182667	10.1704	8.59922	8.94722	7.64319	8.56952	7.57723	NTM	11	131370478	132336822	+	6956	protein_coding	neurotrimin [Source:HGNC Symbol;Acc:HGNC:17941]	-
ENSG00000176399	7.21703	6.3132	5.82023	6.83164	5.82809	7.13996	DMRTA1	9	22446841	22455740	+	5569	protein_coding	DMRT like family A1 [Source:HGNC Symbol;Acc:HGNC:13826]	DM
ENSG00000106624	48.0886	48.9661	47.0441	41.9963	54.9735	36.6041	AEBP1	7	44104361	44114562	+	4955	protein_coding	AE binding protein 1 [Source:HGNC Symbol;Acc:HGNC:303]	-
ENSG00000138778	11.9531	15.3347	14.4686	17.1664	11.4579	17.9172	CENPE	4	103105806	103198409	-	9444	protein_coding	centromere protein E [Source:HGNC Symbol;Acc:HGNC:1856]	-
ENSG00000101040	10.8581	10.7691	9.72403	10.3789	10.2446	10.5512	ZMYND8	20	47209214	47356889	-	7625	protein_coding	zinc finger MYND-type containing 8 [Source:HGNC Symbol;Acc:HGNC:9397]	-
ENSG00000165655	13.7084	11.086	9.4057	9.81863	12.0225	7.31191	ZNF503	10	75397830	75401906	-	3347	protein_coding	zinc finger protein 503 [Source:HGNC Symbol;Acc:HGNC:23589]	-
ENSG00000134852	10.7568	13.1101	12.2071	13.8663	10.9447	13.975	CLOCK	4	55427903	55547138	-	11762	protein_coding	clock circadian regulator [Source:HGNC Symbol;Acc:HGNC:2082]	bHLH
ENSG00000082212	3.33917	3.93317	3.57659	3.91504	3.55629	4.55913	ME2	18	50878734	50954257	+	16243	protein_coding	malic enzyme 2 [Source:HGNC Symbol;Acc:HGNC:6984]	-
ENSG00000177192	3.13921	3.74607	3.61324	3.18041	2.8865	3.20428	PUS1	12	131929200	131945896	+	5732	protein_coding	pseudouridylate synthase 1 [Source:HGNC Symbol;Acc:HGNC:15508]	-
ENSG00000073792	57.0572	56.1996	54.6646	55.9613	58.1365	58.8654	IGF2BP2	3	185643739	185825056	-	4735	protein_coding	insulin like growth factor 2 mRNA binding protein 2 [Source:HGNC Symbol;Acc:HGNC:28867]	-
ENSG00000134013	51.2289	50.8348	53.7102	42.4025	59.1647	40.2461	LOXL2	8	23297189	23425328	-	5707	protein_coding	lysyl oxidase like 2 [Source:HGNC Symbol;Acc:HGNC:6666]	-
ENSG00000185274	5.26333	4.99056	4.00826	4.482	4.91263	4.14257	GALNT17	7	71132169	71713600	+	4870	protein_coding	polypeptide N-acetylgalactosaminyltransferase 17 [Source:HGNC Symbol;Acc:HGNC:16347]	-
ENSG00000225783	7.81822	8.55257	8.70185	8.02525	12.4325	8.70092	MIAT	22	26646428	26676475	+	11829	lincRNA	myocardial infarction associated transcript [Source:HGNC Symbol;Acc:HGNC:33425]	-
ENSG00000130638	8.71912	7.66287	9.24061	8.82386	6.69035	8.25094	ATXN10	22	45671798	45845307	+	5127	protein_coding	ataxin 10 [Source:HGNC Symbol;Acc:HGNC:10549]	-
ENSG00000143819	32.6231	29.307	27.8708	32.0896	29.5833	28.6311	EPHX1	1	225810092	225845563	+	2508	protein_coding	epoxide hydrolase 1 [Source:HGNC Symbol;Acc:HGNC:3401]	-
ENSG00000153187	21.226	21.3274	19.4029	22.937	21.2472	20.2211	HNRNPU	1	244840638	244864560	-	22512	protein_coding	heterogeneous nuclear ribonucleoprotein U [Source:HGNC Symbol;Acc:HGNC:5048]	-
ENSG00000084623	132.07	123.247	145.548	130.282	117.438	137.341	EIF3I	1	32221928	32231604	+	1725	protein_coding	eukaryotic translation initiation factor 3 subunit I [Source:HGNC Symbol;Acc:HGNC:3272]	-
ENSG00000133454	8.74661	10.3686	9.28222	9.57332	12.3009	9.84916	MYO18B	22	25742144	26031041	+	9706	protein_coding	myosin XVIIIB [Source:HGNC Symbol;Acc:HGNC:18150]	-
ENSG00000166986	26.2233	22.9565	21.52	23.4234	20.8516	22.7004	MARS	12	57475445	57517569	+	7028	protein_coding	methionyl-tRNA synthetase [Source:HGNC Symbol;Acc:HGNC:6898]	-
ENSG00000122965	5.86181	5.28837	4.92204	5.84745	5.49971	5.6929	RBM19	12	113816738	113966371	-	5912	protein_coding	RNA binding motif protein 19 [Source:HGNC Symbol;Acc:HGNC:29098]	-
ENSG00000177889	11.1296	11.8376	11.8191	10.1925	9.3247	10.7842	UBE2N	12	93405673	93442262	-	6269	protein_coding	ubiquitin conjugating enzyme E2 N [Source:HGNC Symbol;Acc:HGNC:12492]	-
ENSG00000169093	20.5439	17.4481	18.7558	15.2165	16.1471	13.682	ASMTL	X	1403139	1453762	-	3506	protein_coding	acetylserotonin O-methyltransferase like [Source:HGNC Symbol;Acc:HGNC:751]	-
ENSG00000039560	34.5122	35.9068	33.7259	37.8734	33.2982	38.9477	RAI14	5	34656237	34832627	+	7687	protein_coding	retinoic acid induced 14 [Source:HGNC Symbol;Acc:HGNC:14873]	-
ENSG00000143549	52.9576	46.7549	49.7841	50.3809	45.0668	50.2166	TPM3	1	154155304	154194648	-	8389	protein_coding	tropomyosin 3 [Source:HGNC Symbol;Acc:HGNC:12012]	-
ENSG00000082898	31.1976	33.4655	32.7082	37.3852	30.105	33.774	XPO1	2	61477849	61538626	-	11708	protein_coding	exportin 1 [Source:HGNC Symbol;Acc:HGNC:12825]	-
ENSG00000128710	1.10452	1.62158	1.78876	1.40422	1.8417	1.59682	HOXD10	2	176108790	176119942	+	2692	protein_coding	homeobox D10 [Source:HGNC Symbol;Acc:HGNC:5133]	Homeobox
ENSG00000139343	16.8805	12.9883	14.1568	12.182	11.3859	15.6674	SNRPF	12	95858928	95903828	+	3043	protein_coding	small nuclear ribonucleoprotein polypeptide F [Source:HGNC Symbol;Acc:HGNC:11162]	-
ENSG00000076826	7.33262	6.78176	6.70065	6.64443	7.04406	4.9806	CAMSAP3	19	7595902	7618304	+	4845	protein_coding	calmodulin regulated spectrin associated protein family member 3 [Source:HGNC Symbol;Acc:HGNC:29307]	-
ENSG00000138131	56.8923	56.6003	50.8422	58.6169	58.7068	51.6029	LOXL4	10	98247690	98268250	-	3653	protein_coding	lysyl oxidase like 4 [Source:HGNC Symbol;Acc:HGNC:17171]	-
ENSG00000184678	11.2156	11.4808	11.7762	11.1992	10.9045	10.1081	HIST2H2BE	1	149884459	149886652	-	2194	protein_coding	histone cluster 2 H2B family member e [Source:HGNC Symbol;Acc:HGNC:4760]	-
ENSG00000111231	7.78356	7.13794	8.6795	7.11907	6.28701	7.83077	GPN3	12	110452484	110469268	-	2595	protein_coding	GPN-loop GTPase 3 [Source:HGNC Symbol;Acc:HGNC:30186]	-
ENSG00000135316	14.0705	15.0046	13.9841	15.85	12.5838	14.7408	SYNCRIP	6	85607785	85643792	-	8205	protein_coding	synaptotagmin binding cytoplasmic RNA interacting protein [Source:HGNC Symbol;Acc:HGNC:16918]	-
ENSG00000092199	54.8279	52.7918	55.9928	52.5367	47.8927	53.9676	HNRNPC	14	21209136	21269494	-	7309	protein_coding	heterogeneous nuclear ribonucleoprotein C (C1/C2) [Source:HGNC Symbol;Acc:HGNC:5035]	-
ENSG00000145730	24.4676	27.8013	27.5219	25.1159	27.593	25.5617	PAM	5	102753981	103031105	+	8846	protein_coding	peptidylglycine alpha-amidating monooxygenase [Source:HGNC Symbol;Acc:HGNC:8596]	-
ENSG00000164828	34.8797	33.9528	34.0143	30.3586	37.7057	33.831	SUN1	7	816615	896435	+	11811	protein_coding	Sad1 and UNC84 domain containing 1 [Source:HGNC Symbol;Acc:HGNC:18587]	-
ENSG00000115306	18.4735	19.9822	18.9158	20.7023	20.4097	21.5361	SPTBN1	2	54456285	54671445	+	18504	protein_coding	spectrin beta, non-erythrocytic 1 [Source:HGNC Symbol;Acc:HGNC:11275]	-
ENSG00000167311	2.30404	2.16286	1.83718	2.05518	2.18188	3.3798	ART5	11	3638503	3642316	-	1691	protein_coding	ADP-ribosyltransferase 5 [Source:HGNC Symbol;Acc:HGNC:24049]	-
ENSG00000116285	52.5875	50.7181	58.2345	45.6621	60.2661	51.2171	ERRFI1	1	8004404	8026308	-	4186	protein_coding	ERBB receptor feedback inhibitor 1 [Source:HGNC Symbol;Acc:HGNC:18185]	-
ENSG00000100335	6.16806	6.83991	6.03788	7.02106	6.34869	6.61439	MIEF1	22	39499432	39518132	+	7555	protein_coding	mitochondrial elongation factor 1 [Source:HGNC Symbol;Acc:HGNC:25979]	-
ENSG00000117724	20.3788	24.0099	22.5271	25.9736	20.525	27.1653	CENPF	1	214603195	214664588	+	11690	protein_coding	centromere protein F [Source:HGNC Symbol;Acc:HGNC:1857]	-
ENSG00000124201	10.0718	10.9265	9.49628	10.314	10.6164	10.9046	ZNFX1	20	49237946	49278426	-	9340	protein_coding	zinc finger NFX1-type containing 1 [Source:HGNC Symbol;Acc:HGNC:29271]	-
ENSG00000151135	21.7617	21.9482	22.6745	21.6363	17.8946	23.1127	TMEM263	12	106955719	106978778	+	4768	protein_coding	transmembrane protein 263 [Source:HGNC Symbol;Acc:HGNC:28281]	-
ENSG00000156103	3.77874	4.86433	4.62004	5.53589	4.78231	5.14086	MMP16	8	88032009	88328025	-	12115	protein_coding	matrix metallopeptidase 16 [Source:HGNC Symbol;Acc:HGNC:7162]	-
ENSG00000169436	5.78775	5.61274	5.80598	5.13147	6.18462	4.33582	COL22A1	8	138588235	138914006	-	7830	protein_coding	collagen type XXII alpha 1 chain [Source:HGNC Symbol;Acc:HGNC:22989]	-
ENSG00000239672	11.8544	13.2805	13.3887	12.4849	8.63568	13.6542	NME1	17	51153536	51162428	+	3438	protein_coding	NME/NM23 nucleoside diphosphate kinase 1 [Source:HGNC Symbol;Acc:HGNC:7849]	-
ENSG00000183762	10.6167	9.80584	9.50914	9.84451	11.0211	9.00786	KREMEN1	22	29073078	29168333	+	7977	protein_coding	kringle containing transmembrane protein 1 [Source:HGNC Symbol;Acc:HGNC:17550]	-
ENSG00000174165	4.48342	4.4624	3.421	3.86294	3.87335	2.7597	ZDHHC24	11	66520637	66546238	-	6266	protein_coding	zinc finger DHHC-type containing 24 [Source:HGNC Symbol;Acc:HGNC:27387]	-
ENSG00000116455	8.44362	8.34907	6.82986	9.12923	7.48107	9.57808	WDR77	1	111439890	111449376	-	2805	protein_coding	WD repeat domain 77 [Source:HGNC Symbol;Acc:HGNC:29652]	-
ENSG00000067560	255.53	239.274	258.829	255.263	226.534	271.314	RHOA	3	49359145	49412998	-	2582	protein_coding	ras homolog family member A [Source:HGNC Symbol;Acc:HGNC:667]	-
ENSG00000132470	3.90495	3.14103	4.16611	3.6703	4.3657	2.81775	ITGB4	17	75721328	75757818	+	6761	protein_coding	integrin subunit beta 4 [Source:HGNC Symbol;Acc:HGNC:6158]	-
ENSG00000164096	48.5453	47.7844	59.2615	43.1324	50.3243	49.2672	C4orf3	4	119296419	119304445	-	3148	protein_coding	chromosome 4 open reading frame 3 [Source:HGNC Symbol;Acc:HGNC:19225]	-
ENSG00000184232	24.9706	24.1273	20.9002	20.7522	22.9436	14.3499	OAF	11	120210767	120230332	+	3176	protein_coding	out at first homolog [Source:HGNC Symbol;Acc:HGNC:28752]	-
ENSG00000067082	6.46343	6.85129	7.75949	5.88945	7.13693	6.89875	KLF6	10	3775996	3785281	-	6139	protein_coding	Kruppel like factor 6 [Source:HGNC Symbol;Acc:HGNC:2235]	zf-C2H2
ENSG00000164694	2.3411	2.33242	1.5562	2.18831	2.14482	2.09533	FNDC1	6	159169397	159272109	+	6854	protein_coding	fibronectin type III domain containing 1 [Source:HGNC Symbol;Acc:HGNC:21184]	-
ENSG00000100418	4.44391	4.60343	4.46755	5.02771	5.02056	4.61759	DESI1	22	41598028	41621096	-	4972	protein_coding	desumoylating isopeptidase 1 [Source:HGNC Symbol;Acc:HGNC:24577]	-
ENSG00000174938	17.7119	16.6493	15.9113	14.3302	18.1224	11.2434	SEZ6L2	16	29871159	29899547	-	4110	protein_coding	seizure related 6 homolog like 2 [Source:HGNC Symbol;Acc:HGNC:30844]	-
ENSG00000250548	0.846447	0.870875	1.217	0.876418	0.604715	1.33792	LINC01303	14	61556313	61570653	-	5148	lincRNA	long intergenic non-protein coding RNA 1303 [Source:HGNC Symbol;Acc:HGNC:50470]	-
ENSG00000163359	24.9653	25.7529	26.3332	21.5894	28.3388	20.4643	COL6A3	2	237324003	237414375	-	19633	protein_coding	collagen type VI alpha 3 chain [Source:HGNC Symbol;Acc:HGNC:2213]	-
ENSG00000185650	43.0883	42.8251	39.3049	39.0989	48.8233	44.0581	ZFP36L1	14	68787660	68796253	-	5160	protein_coding	ZFP36 ring finger protein like 1 [Source:HGNC Symbol;Acc:HGNC:1107]	Others
ENSG00000106105	37.3868	35.6755	36.202	37.8421	32.3237	40.3892	GARS	7	30594681	30634033	+	4152	protein_coding	glycyl-tRNA synthetase [Source:HGNC Symbol;Acc:HGNC:4162]	-
ENSG00000105605	20.5425	19.6353	16.6798	16.6579	19.642	14.0788	CACNG7	19	53909335	53943941	+	2800	protein_coding	calcium voltage-gated channel auxiliary subunit gamma 7 [Source:HGNC Symbol;Acc:HGNC:13626]	-
ENSG00000079931	17.5112	15.6698	15.8082	15.5277	16.6969	15.1907	MOXD1	6	132296055	132401545	-	5293	protein_coding	monooxygenase DBH like 1 [Source:HGNC Symbol;Acc:HGNC:21063]	-
ENSG00000161682	26.2747	24.1742	18.0328	20.3687	26.2087	18.0053	FAM171A2	17	44353215	44363875	-	3592	protein_coding	family with sequence similarity 171 member A2 [Source:HGNC Symbol;Acc:HGNC:30480]	-
ENSG00000111450	19.5944	17.4135	16.4248	18.8659	18.6126	21.1243	STX2	12	130789600	130839266	-	3723	protein_coding	syntaxin 2 [Source:HGNC Symbol;Acc:HGNC:3403]	-
ENSG00000211445	8.13625	6.45294	8.1358	6.99722	6.85305	7.02685	GPX3	5	151020438	151028993	+	3163	protein_coding	glutathione peroxidase 3 [Source:HGNC Symbol;Acc:HGNC:4555]	-
ENSG00000175928	8.57219	9.85016	7.65009	9.66601	9.22067	9.5199	LRRN1	3	3799437	3847703	+	4264	protein_coding	leucine rich repeat neuronal 1 [Source:HGNC Symbol;Acc:HGNC:20980]	-
ENSG00000146232	17.3399	14.4676	15.427	15.4493	14.4515	14.327	NFKBIE	6	44258166	44265788	-	2581	protein_coding	NFKB inhibitor epsilon [Source:HGNC Symbol;Acc:HGNC:7799]	-
ENSG00000099864	26.7187	24.6514	24.2853	22.9073	27.4622	18.6415	PALM	19	708939	748329	+	4908	protein_coding	paralemmin [Source:HGNC Symbol;Acc:HGNC:8594]	-
ENSG00000006611	10.7882	10.9223	10.7694	10.257	11.2266	9.56246	USH1C	11	17493895	17544416	-	4904	protein_coding	USH1 protein network component harmonin [Source:HGNC Symbol;Acc:HGNC:12597]	-
ENSG00000085063	19.5893	17.9739	20.4552	16.8171	18.9011	16.9304	CD59	11	33703010	33736491	-	10358	protein_coding	CD59 molecule (CD59 blood group) [Source:HGNC Symbol;Acc:HGNC:1689]	-
ENSG00000110092	96.363	96.3875	85.1813	93.3236	92.5734	85.9951	CCND1	11	69641087	69654474	+	4830	protein_coding	cyclin D1 [Source:HGNC Symbol;Acc:HGNC:1582]	-
ENSG00000166340	16.4746	17.6322	18.0083	18.578	19.9976	16.8177	TPP1	11	6612763	6619485	-	6544	protein_coding	tripeptidyl peptidase 1 [Source:HGNC Symbol;Acc:HGNC:2073]	-
ENSG00000100410	15.4832	17.3389	20.5015	13.3789	15.1709	16.5332	PHF5A	22	41459717	41468725	-	1235	protein_coding	PHD finger protein 5A [Source:HGNC Symbol;Acc:HGNC:18000]	-
ENSG00000048828	14.4672	16.9094	16.4231	17.8747	17.0532	17.7248	FAM120A	9	93451722	93566107	+	7204	protein_coding	family with sequence similarity 120A [Source:HGNC Symbol;Acc:HGNC:13247]	-
ENSG00000167553	79.9913	73.4863	76.0845	80.0341	70.0234	72.6025	TUBA1C	12	49188736	49274603	+	4631	protein_coding	tubulin alpha 1c [Source:HGNC Symbol;Acc:HGNC:20768]	-
ENSG00000131018	0.764565	0.920763	1.07571	0.980786	1.06628	1.00106	SYNE1	6	152121684	152637801	-	46064	protein_coding	spectrin repeat containing nuclear envelope protein 1 [Source:HGNC Symbol;Acc:HGNC:17089]	-
ENSG00000136003	9.13505	6.92362	6.97524	8.1312	6.6104	8.81447	ISCU	12	108562582	108569384	+	4439	protein_coding	iron-sulfur cluster assembly enzyme [Source:HGNC Symbol;Acc:HGNC:29882]	-
ENSG00000198015	2.78012	2.05835	2.62789	2.5849	1.99398	2.49113	MRPL42	12	93467488	93516213	+	16393	protein_coding	mitochondrial ribosomal protein L42 [Source:HGNC Symbol;Acc:HGNC:14493]	-
ENSG00000130643	1.49877	0.960307	1.10092	0.6887	1.0917	0.681603	CALY	10	133324072	133336935	-	3010	protein_coding	calcyon neuron specific vesicular protein [Source:HGNC Symbol;Acc:HGNC:17938]	-
ENSG00000139291	3.89543	3.70963	3.18423	3.88112	3.41205	3.41064	TMEM19	12	71686087	71705046	+	6488	protein_coding	transmembrane protein 19 [Source:HGNC Symbol;Acc:HGNC:25605]	-
ENSG00000176171	15.5864	17.1598	21.2653	14.8046	19.747	17.8973	BNIP3	10	131966455	131982013	-	5325	protein_coding	BCL2 interacting protein 3 [Source:HGNC Symbol;Acc:HGNC:1084]	-
ENSG00000114573	17.3881	15.7767	15.5434	18.3386	14.8675	16.4922	ATP6V1A	3	113747019	113812056	+	5130	protein_coding	ATPase H+ transporting V1 subunit A [Source:HGNC Symbol;Acc:HGNC:851]	-
ENSG00000161202	27.7094	27.8462	27.7834	29.4032	30.8345	25.9506	DVL3	3	184155311	184173614	+	6368	protein_coding	dishevelled segment polarity protein 3 [Source:HGNC Symbol;Acc:HGNC:3087]	-
ENSG00000152582	2.1948	2.24046	2.47981	2.16456	2.2074	3.08404	SPEF2	5	35617844	35814611	+	16140	protein_coding	sperm flagellar 2 [Source:HGNC Symbol;Acc:HGNC:26293]	-
ENSG00000111554	1.69082	1.95463	2.10305	2.38332	1.82218	2.07357	MDM1	12	68272443	68332381	-	6549	protein_coding	Mdm1 nuclear protein [Source:HGNC Symbol;Acc:HGNC:29917]	-
ENSG00000066279	8.603	10.2571	8.44176	10.6797	8.97017	11.3472	ASPM	1	197084128	197146694	-	10887	protein_coding	abnormal spindle microtubule assembly [Source:HGNC Symbol;Acc:HGNC:19048]	-
ENSG00000077150	35.1331	31.6132	33.4292	28.4591	35.3559	26.7118	NFKB2	10	102394110	102402529	+	4484	protein_coding	nuclear factor kappa B subunit 2 [Source:HGNC Symbol;Acc:HGNC:7795]	RHD
ENSG00000167889	4.09412	5.00669	3.98103	3.45619	3.94501	3.38862	MGAT5B	17	76868456	76950393	+	6386	protein_coding	alpha-1,6-mannosylglycoprotein 6-beta-N-acetylglucosaminyltransferase B [Source:HGNC Symbol;Acc:HGNC:24140]	-
ENSG00000130175	82.0872	81.9082	76.524	69.6331	78.1158	57.9162	PRKCSH	19	11435288	11450968	+	5166	protein_coding	protein kinase C substrate 80K-H [Source:HGNC Symbol;Acc:HGNC:9411]	-
ENSG00000197959	2.04534	2.20257	1.88756	2.14733	1.91843	2.16452	DNM3	1	171841498	172418466	+	11329	protein_coding	dynamin 3 [Source:HGNC Symbol;Acc:HGNC:29125]	-
ENSG00000149925	9.94925	8.99316	9.13647	7.55122	10.2903	5.43867	ALDOA	16	30064164	30070457	+	3916	protein_coding	aldolase, fructose-bisphosphate A [Source:HGNC Symbol;Acc:HGNC:414]	-
ENSG00000138685	2.48947	2.31608	2.33095	2.84378	2.22089	2.50189	FGF2	4	122826708	122898236	+	6775	protein_coding	fibroblast growth factor 2 [Source:HGNC Symbol;Acc:HGNC:3676]	-
ENSG00000182379	20.3629	18.3556	15.6056	16.4761	19.7349	15.2906	NXPH4	12	57216795	57226449	+	2150	protein_coding	neurexophilin 4 [Source:HGNC Symbol;Acc:HGNC:8078]	-
ENSG00000148516	2.9218	2.15502	2.96899	3.16481	4.09211	4.28057	ZEB1	10	31318495	31529814	+	8650	protein_coding	zinc finger E-box binding homeobox 1 [Source:HGNC Symbol;Acc:HGNC:11642]	zf-C2H2
ENSG00000136048	3.92458	3.64103	3.67894	4.56547	3.48931	4.35894	DRAM1	12	101877351	102012130	+	4180	protein_coding	DNA damage regulated autophagy modulator 1 [Source:HGNC Symbol;Acc:HGNC:25645]	-
ENSG00000170412	4.8479	4.20043	4.35955	3.89204	4.60188	3.39893	GPRC5C	17	74424851	74451653	+	8005	protein_coding	G protein-coupled receptor class C group 5 member C [Source:HGNC Symbol;Acc:HGNC:13309]	-
ENSG00000106078	5.32334	5.26633	4.74151	5.71078	5.09842	4.73878	COBL	7	51016212	51316818	-	14349	protein_coding	cordon-bleu WH2 repeat protein [Source:HGNC Symbol;Acc:HGNC:22199]	-
ENSG00000071539	20.1747	18.973	17.9622	21.6479	16.89	21.2819	TRIP13	5	892643	919357	+	3560	protein_coding	thyroid hormone receptor interactor 13 [Source:HGNC Symbol;Acc:HGNC:12307]	-
ENSG00000164484	3.02393	2.77794	3.47603	2.50358	2.57389	1.92623	TMEM200A	6	130365734	130443063	+	6137	protein_coding	transmembrane protein 200A [Source:HGNC Symbol;Acc:HGNC:21075]	-
ENSG00000196498	34.0751	38.6529	36.7242	38.1528	46.5238	32.1437	NCOR2	12	124324415	124567589	-	13975	protein_coding	nuclear receptor corepressor 2 [Source:HGNC Symbol;Acc:HGNC:7673]	MYB
ENSG00000198910	39.0727	45.0339	45.3821	43.0482	52.2255	37.6071	L1CAM	X	153861514	153886174	-	7270	protein_coding	L1 cell adhesion molecule [Source:HGNC Symbol;Acc:HGNC:6470]	-
ENSG00000153395	29.9505	29.7495	27.7546	27.462	30.1119	26.0188	LPCAT1	5	1456480	1523977	-	6494	protein_coding	lysophosphatidylcholine acyltransferase 1 [Source:HGNC Symbol;Acc:HGNC:25718]	-
ENSG00000136943	11.9436	9.02426	9.87082	9.84605	8.42664	9.0629	CTSV	9	97029679	97039643	-	4700	protein_coding	cathepsin V [Source:HGNC Symbol;Acc:HGNC:2538]	-
ENSG00000132819	34.5455	37.8627	32.5972	35.0704	35.0061	32.1714	RBM38	20	57391407	57409333	+	2686	protein_coding	RNA binding motif protein 38 [Source:HGNC Symbol;Acc:HGNC:15818]	-
ENSG00000183779	14.6493	17.1739	15.3215	17.4045	16.9557	12.0188	ZNF703	8	37695751	37700021	+	3349	protein_coding	zinc finger protein 703 [Source:HGNC Symbol;Acc:HGNC:25883]	-
ENSG00000256229	0.0481247	0.0415327	0.206576	0.357723	0.0541183	0.103176	ZNF486	19	20167228	20200490	+	4261	protein_coding	zinc finger protein 486 [Source:HGNC Symbol;Acc:HGNC:20807]	zf-C2H2
ENSG00000132854	1.92029	2.0913	1.79231	1.58033	1.74491	1.60921	KANK4	1	62236979	62319414	-	5980	protein_coding	KN motif and ankyrin repeat domains 4 [Source:HGNC Symbol;Acc:HGNC:27263]	-
ENSG00000055044	39.0352	37.5328	37.6366	36.5563	31.4722	39.0164	NOP58	2	202265716	202303666	+	3299	protein_coding	NOP58 ribonucleoprotein [Source:HGNC Symbol;Acc:HGNC:29926]	-
ENSG00000060749	10.4609	12.0102	11.0834	13.3755	10.838	14.6424	QSER1	11	32892820	32993316	+	10899	protein_coding	glutamine and serine rich 1 [Source:HGNC Symbol;Acc:HGNC:26154]	-
ENSG00000049860	21.7322	20.8742	19.865	21.1296	20.8776	20.727	HEXB	5	74640023	74722647	+	5067	protein_coding	hexosaminidase subunit beta [Source:HGNC Symbol;Acc:HGNC:4879]	-
ENSG00000151835	5.74869	7.41919	7.49115	7.71799	7.52579	8.7858	SACS	13	23328826	23433740	-	15918	protein_coding	sacsin molecular chaperone [Source:HGNC Symbol;Acc:HGNC:10519]	-
ENSG00000142875	2.15571	1.94589	2.2696	2.50947	2.07298	2.4533	PRKACB	1	84078062	84238498	+	6730	protein_coding	protein kinase cAMP-activated catalytic subunit beta [Source:HGNC Symbol;Acc:HGNC:9381]	-
ENSG00000088205	17.4605	18.1532	18.2617	19.1352	16.2646	19.3937	DDX18	2	117814650	117832379	+	7851	protein_coding	DEAD-box helicase 18 [Source:HGNC Symbol;Acc:HGNC:2741]	-
ENSG00000065518	58.8636	52.7446	54.9025	49.5766	43.7941	52.6495	NDUFB4	3	120596309	120602500	+	1889	protein_coding	NADH:ubiquinone oxidoreductase subunit B4 [Source:HGNC Symbol;Acc:HGNC:7699]	-
ENSG00000060237	10.5883	12.9557	11.9157	14.0949	13.7163	13.7027	WNK1	12	752593	911452	+	14370	protein_coding	WNK lysine deficient protein kinase 1 [Source:HGNC Symbol;Acc:HGNC:14540]	-
ENSG00000164294	19.4297	19.4448	20.3604	22.3043	17.1398	22.8834	GPX8	5	55160118	55167071	+	3868	protein_coding	glutathione peroxidase 8 (putative) [Source:HGNC Symbol;Acc:HGNC:33100]	-
ENSG00000077684	6.01993	5.97722	5.92134	6.95925	6.28972	7.14878	JADE1	4	128809623	128875224	+	9129	protein_coding	jade family PHD finger 1 [Source:HGNC Symbol;Acc:HGNC:30027]	-
ENSG00000179772	10.1441	11.4492	10.6774	13.2665	9.57182	8.59195	FOXS1	20	31844301	31845619	-	1319	protein_coding	forkhead box S1 [Source:HGNC Symbol;Acc:HGNC:3735]	Fork
ENSG00000126247	67.3459	59.143	61.6033	59.5678	56.9533	62.8229	CAPNS1	19	36139575	36150353	+	3478	protein_coding	calpain small subunit 1 [Source:HGNC Symbol;Acc:HGNC:1481]	-
ENSG00000169302	1.19853	1.4537	1.20398	1.24822	1.32595	1.73466	STK32A	5	147234963	147387852	+	7913	protein_coding	serine/threonine kinase 32A [Source:HGNC Symbol;Acc:HGNC:28317]	-
ENSG00000171119	11.0943	11.6491	11.4854	9.56612	11.2804	7.62015	NRTN	19	5823802	5828324	+	1109	protein_coding	neurturin [Source:HGNC Symbol;Acc:HGNC:8007]	-
ENSG00000159399	17.1785	18.2983	23.925	16.2681	25.5068	16.6667	HK2	2	74833981	74893359	+	6064	protein_coding	hexokinase 2 [Source:HGNC Symbol;Acc:HGNC:4923]	-
ENSG00000164548	10.148	11.09	12.2376	11.6183	10.756	12.6983	TRA2A	7	23504780	23532041	-	3516	protein_coding	transformer 2 alpha homolog [Source:HGNC Symbol;Acc:HGNC:16645]	-
ENSG00000148498	32.1694	33.0954	33.6201	34.3373	34.0692	34.853	PARD3	10	34109560	34815325	-	6513	protein_coding	par-3 family cell polarity regulator [Source:HGNC Symbol;Acc:HGNC:16051]	-
ENSG00000142549	12.2162	10.6844	9.69591	9.07769	10.1982	9.5597	IGLON5	19	51311848	51330354	+	2606	protein_coding	IgLON family member 5 [Source:HGNC Symbol;Acc:HGNC:34550]	-
ENSG00000204060	27.193	23.1976	23.5785	22.8066	26.1562	16.6222	FOXO6	1	41361922	41383590	+	2398	protein_coding	forkhead box O6 [Source:HGNC Symbol;Acc:HGNC:24814]	Fork
ENSG00000137699	0.90308	0.958347	0.972923	1.05018	1.17353	1.54892	TRIM29	11	120111275	120185529	-	10218	protein_coding	tripartite motif containing 29 [Source:HGNC Symbol;Acc:HGNC:17274]	-
ENSG00000138180	62.1259	60.5593	64.8528	70.1782	54.8472	65.7532	CEP55	10	93496632	93529092	+	3271	protein_coding	centrosomal protein 55 [Source:HGNC Symbol;Acc:HGNC:1161]	-
ENSG00000072954	9.46821	9.36385	6.99559	7.14194	6.11986	6.20966	TMEM38A	19	16661127	16690029	+	3005	protein_coding	transmembrane protein 38A [Source:HGNC Symbol;Acc:HGNC:28462]	-
ENSG00000110328	12.2261	12.6373	15.2464	10.6072	15.9104	10.1279	GALNT18	11	11270876	11622005	-	3627	protein_coding	polypeptide N-acetylgalactosaminyltransferase 18 [Source:HGNC Symbol;Acc:HGNC:30488]	-
ENSG00000120438	72.0453	66.8772	71.2115	71.8432	59.2518	72.3457	TCP1	6	159778498	159789749	-	4929	protein_coding	t-complex 1 [Source:HGNC Symbol;Acc:HGNC:11655]	-
ENSG00000100401	30.7992	29.6716	28.2222	27.9656	27.9731	27.0821	RANGAP1	22	41245611	41286251	-	5348	protein_coding	Ran GTPase activating protein 1 [Source:HGNC Symbol;Acc:HGNC:9854]	-
ENSG00000008988	238.308	243.625	311.805	272.437	225.317	286.776	RPS20	8	56067295	56074581	-	3002	protein_coding	ribosomal protein S20 [Source:HGNC Symbol;Acc:HGNC:10405]	-
ENSG00000123505	11.1839	9.97303	11.0379	11.9563	9.73814	13.041	AMD1	6	110874770	110895713	+	7027	protein_coding	adenosylmethionine decarboxylase 1 [Source:HGNC Symbol;Acc:HGNC:457]	-
ENSG00000133401	1.3765	1.62165	1.54916	1.80471	1.9128	1.78317	PDZD2	5	31639410	32110931	+	15642	protein_coding	PDZ domain containing 2 [Source:HGNC Symbol;Acc:HGNC:18486]	-
ENSG00000116459	46.4005	47.4468	50.4462	48.5527	41.2561	49.4113	ATP5PB	1	111448864	111462773	+	3383	protein_coding	ATP synthase peripheral stalk-membrane subunit b [Source:HGNC Symbol;Acc:HGNC:840]	-
ENSG00000008517	46.2166	38.4016	52.9879	40.0895	42.8643	39.9736	IL32	16	3065297	3082192	+	3209	protein_coding	interleukin 32 [Source:HGNC Symbol;Acc:HGNC:16830]	-
ENSG00000237441	13.1972	13.796	13.3179	11.5603	14.1934	10.2408	RGL2	6	33291654	33299324	-	4541	protein_coding	ral guanine nucleotide dissociation stimulator like 2 [Source:HGNC Symbol;Acc:HGNC:9769]	-
ENSG00000138193	6.74809	7.47758	7.89681	10.4493	9.00634	10.7255	PLCE1	10	94030812	94332823	+	12930	protein_coding	phospholipase C epsilon 1 [Source:HGNC Symbol;Acc:HGNC:17175]	-
ENSG00000100413	6.95815	7.04949	6.32891	5.9084	7.41382	5.42264	POLR3H	22	41525804	41544606	-	6594	protein_coding	RNA polymerase III subunit H [Source:HGNC Symbol;Acc:HGNC:30349]	-
ENSG00000151612	2.20062	2.24545	2.49894	2.79076	2.48837	2.3228	ZNF827	4	145757627	145938635	-	8433	protein_coding	zinc finger protein 827 [Source:HGNC Symbol;Acc:HGNC:27193]	zf-C2H2
ENSG00000135245	49.8284	48.0757	70.8379	38.6734	76.6989	46.4884	HILPDA	7	128455849	128458418	+	2070	protein_coding	hypoxia inducible lipid droplet associated [Source:HGNC Symbol;Acc:HGNC:28859]	-
ENSG00000154118	19.7863	19.3722	18.9297	19.7248	23.0171	17.6531	JPH3	16	87601835	87698156	+	5941	protein_coding	junctophilin 3 [Source:HGNC Symbol;Acc:HGNC:14203]	-
ENSG00000143434	5.71865	4.91501	4.54582	4.12486	5.11094	3.56544	SEMA6C	1	151131685	151146664	-	5809	protein_coding	semaphorin 6C [Source:HGNC Symbol;Acc:HGNC:10740]	-
ENSG00000158417	22.4556	24.0137	22.4766	25.1987	21.23	23.4233	EIF5B	2	99337353	99401326	+	7883	protein_coding	eukaryotic translation initiation factor 5B [Source:HGNC Symbol;Acc:HGNC:30793]	-
ENSG00000127603	7.34512	8.88207	8.28795	9.05896	9.55329	8.9905	MACF1	1	39081316	39487177	+	40739	protein_coding	microtubule-actin crosslinking factor 1 [Source:HGNC Symbol;Acc:HGNC:13664]	-
ENSG00000125977	31.1526	30.9388	34.2521	33.3316	26.741	36.2867	EIF2S2	20	34088298	34112332	-	2656	protein_coding	eukaryotic translation initiation factor 2 subunit beta [Source:HGNC Symbol;Acc:HGNC:3266]	-
ENSG00000130720	12.659	10.4091	12.0288	9.94685	11.1055	7.73972	FIBCD1	9	130902438	130939286	-	3831	protein_coding	fibrinogen C domain containing 1 [Source:HGNC Symbol;Acc:HGNC:25922]	-
ENSG00000158373	27.8396	27.4972	38.1051	32.5501	25.5484	30.2848	HIST1H2BD	6	26158146	26171349	+	871	protein_coding	histone cluster 1 H2B family member d [Source:HGNC Symbol;Acc:HGNC:4747]	-
ENSG00000101126	16.2078	16.3041	16.5913	18.6972	16.9875	20.5646	ADNP	20	50888916	50931421	-	8423	protein_coding	activity dependent neuroprotector homeobox [Source:HGNC Symbol;Acc:HGNC:15766]	Homeobox
ENSG00000164190	17.6311	20.7589	19.6796	22.5846	20.2871	23.155	NIPBL	5	36876759	37066413	+	12529	protein_coding	NIPBL, cohesin loading factor [Source:HGNC Symbol;Acc:HGNC:28862]	-
ENSG00000139324	9.44555	10.8368	9.20791	11.0424	9.03256	10.7603	TMTC3	12	88142296	88199887	+	7327	protein_coding	transmembrane and tetratricopeptide repeat containing 3 [Source:HGNC Symbol;Acc:HGNC:26899]	-
ENSG00000143590	11.4399	11.4952	9.57441	8.24008	11.1735	6.1668	EFNA3	1	155078872	155087538	+	1909	protein_coding	ephrin A3 [Source:HGNC Symbol;Acc:HGNC:3223]	-
ENSG00000100075	96.3172	92.9323	87.6467	89.0992	88.317	69.2638	SLC25A1	22	19175575	19178830	-	2096	protein_coding	solute carrier family 25 member 1 [Source:HGNC Symbol;Acc:HGNC:10979]	-
ENSG00000115275	28.1785	29.9725	26.8568	25.9089	31.3984	22.0662	MOGS	2	74461057	74465410	-	3584	protein_coding	mannosyl-oligosaccharide glucosidase [Source:HGNC Symbol;Acc:HGNC:24862]	-
ENSG00000249353	16.9853	18.1946	27.8851	22.9189	23.6849	26.0131	NPM1P27	5	93682838	93683667	-	830	processed_pseudogene	nucleophosmin 1 pseudogene 27 [Source:HGNC Symbol;Acc:HGNC:45206]	-
ENSG00000154639	16.5563	17.6388	16.1253	16.5063	14.3477	18.0129	CXADR	21	17512382	17593579	+	6682	protein_coding	CXADR, Ig-like cell adhesion molecule [Source:HGNC Symbol;Acc:HGNC:2559]	-
ENSG00000127561	14.6	13.3504	11.9755	13.7807	12.3896	11.1837	SYNGR3	16	1989660	1994275	+	3420	protein_coding	synaptogyrin 3 [Source:HGNC Symbol;Acc:HGNC:11501]	-
ENSG00000106034	4.15175	4.18023	5.62465	4.83489	4.45932	4.79923	CPED1	7	120988677	121297444	+	7705	protein_coding	cadherin like and PC-esterase domain containing 1 [Source:HGNC Symbol;Acc:HGNC:26159]	-
ENSG00000183248	6.48864	7.53265	5.60073	6.75927	7.59431	5.91967	PRR36	19	7868719	7874379	-	4456	protein_coding	proline rich 36 [Source:HGNC Symbol;Acc:HGNC:26172]	-
ENSG00000100364	12.7305	11.5696	11.0956	12.1344	11.439	10.5361	KIAA0930	22	45190338	45240769	-	10019	protein_coding	KIAA0930 [Source:HGNC Symbol;Acc:HGNC:1314]	-
ENSG00000071553	41.5346	38.9887	38.0806	39.1987	41.7262	33.1456	ATP6AP1	X	154428632	154436516	+	4884	protein_coding	ATPase H+ transporting accessory protein 1 [Source:HGNC Symbol;Acc:HGNC:868]	-
ENSG00000165480	10.7979	11.5349	11.0079	12.002	9.66499	12.196	SKA3	13	21153595	21176602	-	3048	protein_coding	spindle and kinetochore associated complex subunit 3 [Source:HGNC Symbol;Acc:HGNC:20262]	-
ENSG00000109107	99.7458	97.4509	104.475	82.0433	105.317	73.3391	ALDOC	17	28573115	28577264	-	2928	protein_coding	aldolase, fructose-bisphosphate C [Source:HGNC Symbol;Acc:HGNC:418]	-
ENSG00000160678	2.43635	1.71325	1.69175	1.54941	1.48405	1.03178	S100A1	1	153627926	153632039	+	3030	protein_coding	S100 calcium binding protein A1 [Source:HGNC Symbol;Acc:HGNC:10486]	-
ENSG00000102007	99.9243	98.8399	110.559	102.3	99.2076	97.0853	PLP2	X	49171926	49175239	+	1279	protein_coding	proteolipid protein 2 [Source:HGNC Symbol;Acc:HGNC:9087]	-
ENSG00000172986	37.4525	35.7931	38.6745	38.4576	37.4792	36.6728	GXYLT2	3	72888073	72998138	+	3667	protein_coding	glucoside xylosyltransferase 2 [Source:HGNC Symbol;Acc:HGNC:33383]	-
ENSG00000163888	14.5288	13.34	10.8345	11.639	10.4548	7.06542	CAMK2N2	3	184259213	184261463	-	1362	protein_coding	calcium/calmodulin dependent protein kinase II inhibitor 2 [Source:HGNC Symbol;Acc:HGNC:24197]	-
ENSG00000148408	1.18618	1.15632	1.67936	1.21361	2.06786	0.997003	CACNA1B	9	137877789	138124624	+	9897	protein_coding	calcium voltage-gated channel subunit alpha1 B [Source:HGNC Symbol;Acc:HGNC:1389]	-
ENSG00000115355	3.83029	4.42836	4.77627	5.38892	4.61474	5.42134	CCDC88A	2	55287842	55419895	-	33942	protein_coding	coiled-coil domain containing 88A [Source:HGNC Symbol;Acc:HGNC:25523]	-
ENSG00000078369	38.1391	36.1278	37.9558	38.433	37.328	39.7439	GNB1	1	1785285	1891117	-	6417	protein_coding	G protein subunit beta 1 [Source:HGNC Symbol;Acc:HGNC:4396]	-
ENSG00000087111	33.2494	31.6322	30.5394	28.4087	31.2212	26.0388	PIGS	17	28553383	28571872	-	5990	protein_coding	phosphatidylinositol glycan anchor biosynthesis class S [Source:HGNC Symbol;Acc:HGNC:14937]	-
ENSG00000196262	262.582	244.373	274.719	242.203	209.031	252.695	PPIA	7	44796680	44824564	+	4432	protein_coding	peptidylprolyl isomerase A [Source:HGNC Symbol;Acc:HGNC:9253]	-
ENSG00000100393	5.11418	6.79096	5.61685	6.45309	6.64583	5.89305	EP300	22	41091786	41180079	+	12500	protein_coding	E1A binding protein p300 [Source:HGNC Symbol;Acc:HGNC:3373]	-
ENSG00000223865	2.62661	2.34609	2.13344	1.52917	1.85899	1.22514	HLA-DPB1	6	33075926	33087201	+	2791	protein_coding	major histocompatibility complex, class II, DP beta 1 [Source:HGNC Symbol;Acc:HGNC:4940]	-
ENSG00000159713	11.2203	8.26946	9.29547	7.7319	8.4118	7.14624	TPPP3	16	67389809	67393535	-	2618	protein_coding	tubulin polymerization promoting protein family member 3 [Source:HGNC Symbol;Acc:HGNC:24162]	-
ENSG00000236333	0.391156	0.456821	0.424553	0.361058	0.544916	0.328214	TRHDE-AS1	12	72253508	72274907	-	8781	processed_transcript	TRHDE antisense RNA 1 [Source:HGNC Symbol;Acc:HGNC:27471]	-
ENSG00000090539	5.68405	6.35349	4.83363	5.27733	6.3397	4.47898	CHRD	3	184380073	184390736	+	6620	protein_coding	chordin [Source:HGNC Symbol;Acc:HGNC:1949]	-
ENSG00000170421	69.4582	66.7831	64.6827	63.8145	61.4782	55.6775	KRT8	12	52897187	52949954	-	6881	protein_coding	keratin 8 [Source:HGNC Symbol;Acc:HGNC:6446]	-
ENSG00000186994	5.69134	4.39883	4.23557	3.63039	5.10087	2.92219	KANK3	19	8322584	8343262	-	3594	protein_coding	KN motif and ankyrin repeat domains 3 [Source:HGNC Symbol;Acc:HGNC:24796]	-
ENSG00000080822	21.4414	22.1171	23.3233	21.7258	18.7745	23.6985	CLDND1	3	98497912	98523066	-	5217	protein_coding	claudin domain containing 1 [Source:HGNC Symbol;Acc:HGNC:1322]	-
ENSG00000121578	7.53367	6.45632	6.61625	7.19355	6.64845	6.52905	B4GALT4	3	119211732	119241103	-	7145	protein_coding	beta-1,4-galactosyltransferase 4 [Source:HGNC Symbol;Acc:HGNC:927]	-
ENSG00000100412	16.1749	15.1819	12.7618	14.0921	13.7668	13.7442	ACO2	22	41469125	41528989	+	4041	protein_coding	aconitase 2 [Source:HGNC Symbol;Acc:HGNC:118]	-
ENSG00000181790	4.49508	4.05779	4.94831	3.99506	5.78376	3.87811	ADGRB1	8	142449430	142545009	+	7356	protein_coding	adhesion G protein-coupled receptor B1 [Source:HGNC Symbol;Acc:HGNC:943]	-
ENSG00000150556	1.42742	1.07938	0.768908	0.53355	0.978405	1.07515	LYPD6B	2	149038107	149215262	+	3771	protein_coding	LY6/PLAUR domain containing 6B [Source:HGNC Symbol;Acc:HGNC:27018]	-
ENSG00000248905	0.816807	0.884091	0.719278	0.798405	0.947238	1.08962	FMN1	15	32765545	33194733	-	20084	protein_coding	formin 1 [Source:HGNC Symbol;Acc:HGNC:3768]	-
ENSG00000156256	9.50749	9.67632	11.4395	11.543	9.04127	12.9455	USP16	21	29024629	29054488	+	5694	protein_coding	ubiquitin specific peptidase 16 [Source:HGNC Symbol;Acc:HGNC:12614]	-
ENSG00000142871	47.1929	39.8635	45.4505	36.1351	50.5108	44.9085	CYR61	1	85580761	85583962	+	2455	protein_coding	cysteine rich angiogenic inducer 61 [Source:HGNC Symbol;Acc:HGNC:2654]	-
ENSG00000131374	7.27871	8.31277	8.25669	8.59178	7.90896	8.57846	TBC1D5	3	17157162	18444817	-	11269	protein_coding	TBC1 domain family member 5 [Source:HGNC Symbol;Acc:HGNC:19166]	-
ENSG00000243742	4.11797	4.66309	4.15917	3.6186	4.77831	2.91165	RPLP0P2	11	61615036	61639449	+	3909	transcribed_processed_pseudogene	ribosomal protein lateral stalk subunit P0 pseudogene 2 [Source:HGNC Symbol;Acc:HGNC:17960]	-
ENSG00000013503	1.9628	2.12501	1.53479	2.62305	1.6851	2.74507	POLR3B	12	106357658	106510198	+	4858	protein_coding	RNA polymerase III subunit B [Source:HGNC Symbol;Acc:HGNC:30348]	-
ENSG00000116489	35.8357	38.6794	37.448	39.2837	31.4211	45.1816	CAPZA1	1	112619173	112671619	+	4130	protein_coding	capping actin protein of muscle Z-line subunit alpha 1 [Source:HGNC Symbol;Acc:HGNC:1488]	-
ENSG00000173692	48.2306	46.685	43.8319	49.1335	41.4116	50.5151	PSMD1	2	231056864	231172827	+	5187	protein_coding	proteasome 26S subunit, non-ATPase 1 [Source:HGNC Symbol;Acc:HGNC:9554]	-
ENSG00000138834	9.98879	11.1499	10.3757	8.38822	14.2204	9.3042	MAPK8IP3	16	1706183	1770317	+	10285	protein_coding	mitogen-activated protein kinase 8 interacting protein 3 [Source:HGNC Symbol;Acc:HGNC:6884]	-
ENSG00000111252	17.5665	17.6078	17.2319	15.1728	17.2786	15.7583	SH2B3	12	111405948	111451623	+	5682	protein_coding	SH2B adaptor protein 3 [Source:HGNC Symbol;Acc:HGNC:29605]	-
ENSG00000089116	4.39647	3.54886	3.31377	3.29727	3.87404	1.79761	LHX5	12	113462034	113472280	-	3125	protein_coding	LIM homeobox 5 [Source:HGNC Symbol;Acc:HGNC:14216]	Homeobox
ENSG00000137547	26.6009	28.9256	33.736	30.05	23.5729	30.5968	MRPL15	8	54135210	54147901	+	1191	protein_coding	mitochondrial ribosomal protein L15 [Source:HGNC Symbol;Acc:HGNC:14054]	-
ENSG00000163322	2.6697	2.70793	3.55527	3.76311	3.09856	3.80007	ABRAXAS1	4	83459517	83523348	-	7777	protein_coding	abraxas 1, BRCA1 A complex subunit [Source:HGNC Symbol;Acc:HGNC:25829]	-
ENSG00000115738	10.8807	10.8617	13.0795	11.088	11.007	11.7634	ID2	2	8678845	8684453	+	2205	protein_coding	inhibitor of DNA binding 2 [Source:HGNC Symbol;Acc:HGNC:5361]	bHLH
ENSG00000137273	12.6541	10.2048	8.95706	9.45275	10.161	9.50657	FOXF2	6	1389576	1395603	+	2451	protein_coding	forkhead box F2 [Source:HGNC Symbol;Acc:HGNC:3810]	Fork
ENSG00000163171	18.494	18.2538	17.042	20.3605	16.6311	20.1148	CDC42EP3	2	37641882	37738468	-	10406	protein_coding	CDC42 effector protein 3 [Source:HGNC Symbol;Acc:HGNC:16943]	-
ENSG00000104888	5.87418	6.16097	6.00184	5.89119	6.8838	5.2642	SLC17A7	19	49429401	49442360	-	6013	protein_coding	solute carrier family 17 member 7 [Source:HGNC Symbol;Acc:HGNC:16704]	-
ENSG00000185480	3.57611	3.21991	3.67736	3.61067	2.94018	3.82962	PARPBP	12	102120185	102197520	+	4745	protein_coding	PARP1 binding protein [Source:HGNC Symbol;Acc:HGNC:26074]	-
ENSG00000185567	5.40478	6.59638	6.14845	6.2591	7.81006	6.53964	AHNAK2	14	104937244	104978357	-	18771	protein_coding	AHNAK nucleoprotein 2 [Source:HGNC Symbol;Acc:HGNC:20125]	-
ENSG00000154027	4.11215	4.16914	5.19349	4.02708	4.20769	4.43369	AK5	1	77282051	77559969	+	6919	protein_coding	adenylate kinase 5 [Source:HGNC Symbol;Acc:HGNC:365]	-
ENSG00000196230	479.973	452.236	458.878	463.348	434.645	435.3	TUBB	6	30720201	30725426	+	3359	protein_coding	tubulin beta class I [Source:HGNC Symbol;Acc:HGNC:20778]	-
ENSG00000204257	4.43054	4.21359	3.33061	3.63319	3.64006	3.2	HLA-DMA	6	32948613	32969094	-	2534	protein_coding	major histocompatibility complex, class II, DM alpha [Source:HGNC Symbol;Acc:HGNC:4934]	-
ENSG00000100403	10.0192	9.8532	9.84392	9.34974	10.4947	8.46084	ZC3H7B	22	41301522	41360147	+	10525	protein_coding	zinc finger CCCH-type containing 7B [Source:HGNC Symbol;Acc:HGNC:30869]	-
ENSG00000141756	77.7671	77.9451	76.4124	67.8906	79.2495	55.8445	FKBP10	17	41812680	41823217	+	4273	protein_coding	FK506 binding protein 10 [Source:HGNC Symbol;Acc:HGNC:18169]	-
ENSG00000162408	3.10696	2.99279	3.18774	4.02121	3.24095	3.67048	NOL9	1	6521347	6554535	-	7293	protein_coding	nucleolar protein 9 [Source:HGNC Symbol;Acc:HGNC:26265]	-
ENSG00000112029	12.8797	12.9277	12.5088	12.5026	10.468	15.0763	FBXO5	6	152970519	152983579	-	3833	protein_coding	F-box protein 5 [Source:HGNC Symbol;Acc:HGNC:13584]	-
ENSG00000081052	1.29231	1.53389	1.61356	1.63378	2.31147	2.09917	COL4A4	2	227002711	227164453	-	10076	protein_coding	collagen type IV alpha 4 chain [Source:HGNC Symbol;Acc:HGNC:2206]	-
ENSG00000136937	9.35112	9.48438	8.95938	10.6269	8.52065	10.5304	NCBP1	9	97633626	97673748	+	5548	protein_coding	nuclear cap binding protein subunit 1 [Source:HGNC Symbol;Acc:HGNC:7658]	-
ENSG00000109062	62.7358	61.5895	55.6918	59.1793	55.3335	52.1188	SLC9A3R1	17	74748652	74769353	+	2315	protein_coding	SLC9A3 regulator 1 [Source:HGNC Symbol;Acc:HGNC:11075]	-
ENSG00000121749	3.39605	3.915	3.97758	3.72773	3.02718	4.40566	TBC1D15	12	71839707	71927248	+	8227	protein_coding	TBC1 domain family member 15 [Source:HGNC Symbol;Acc:HGNC:25694]	-
ENSG00000128272	85.523	75.838	77.6872	69.7981	66.9367	70.1829	ATF4	22	39519695	39522685	+	2514	protein_coding	activating transcription factor 4 [Source:HGNC Symbol;Acc:HGNC:786]	TF_bZIP
ENSG00000111206	30.4826	31.1027	31.7811	37.6101	31.2194	33.2734	FOXM1	12	2857681	2877155	-	4899	protein_coding	forkhead box M1 [Source:HGNC Symbol;Acc:HGNC:3818]	Fork
ENSG00000061938	4.55687	5.03737	4.49904	4.52646	5.68578	4.24449	TNK2	3	195863364	195911945	-	12015	protein_coding	tyrosine kinase non receptor 2 [Source:HGNC Symbol;Acc:HGNC:19297]	-
ENSG00000270170	37.8623	36.6922	35.7593	28.2934	28.8875	25.5415	NCBP2-AS2	3	196942623	196943540	+	918	protein_coding	NCBP2 antisense RNA 2 (head to head) [Source:HGNC Symbol;Acc:HGNC:25121]	-
ENSG00000145386	66.3072	60.9932	62.4183	67.0498	56.5987	68.7506	CCNA2	4	121816444	121823933	-	2798	protein_coding	cyclin A2 [Source:HGNC Symbol;Acc:HGNC:1578]	-
ENSG00000090520	21.6116	19.8865	16.3708	17.5857	13.2782	16.0412	DNAJB11	3	186567403	186585800	+	5731	protein_coding	DnaJ heat shock protein family (Hsp40) member B11 [Source:HGNC Symbol;Acc:HGNC:14889]	-
ENSG00000136156	34.6155	32.5202	31.5184	30.4794	27.8662	32.3541	ITM2B	13	48232612	48270357	+	10706	protein_coding	integral membrane protein 2B [Source:HGNC Symbol;Acc:HGNC:6174]	-
ENSG00000136603	18.5968	19.9439	17.6185	19.6261	16.5718	21.8568	SKIL	3	170357678	170396835	+	7782	protein_coding	SKI like proto-oncogene [Source:HGNC Symbol;Acc:HGNC:10897]	-
ENSG00000137834	24.6775	23.0643	20.4136	21.8804	22.2371	16.4577	SMAD6	15	66702228	66782848	+	8563	protein_coding	SMAD family member 6 [Source:HGNC Symbol;Acc:HGNC:6772]	MH1
ENSG00000155495	9.66468	8.92453	9.87051	12.4939	9.0322	11.886	MAGEC1	X	141903894	141909388	+	4270	protein_coding	MAGE family member C1 [Source:HGNC Symbol;Acc:HGNC:6812]	-
ENSG00000118503	6.26221	5.90954	5.74055	5.69748	6.71112	4.27458	TNFAIP3	6	137867188	137883312	+	5051	protein_coding	TNF alpha induced protein 3 [Source:HGNC Symbol;Acc:HGNC:11896]	-
ENSG00000188338	2.02837	1.93265	1.83988	1.81313	1.91777	1.90813	SLC38A3	3	50205246	50221486	+	3968	protein_coding	solute carrier family 38 member 3 [Source:HGNC Symbol;Acc:HGNC:18044]	-
ENSG00000204568	31.5246	28.6203	28.741	30.1945	25.3132	26.6492	MRPS18B	6	30617709	30626395	+	1888	protein_coding	mitochondrial ribosomal protein S18B [Source:HGNC Symbol;Acc:HGNC:14516]	-
ENSG00000156453	5.90549	5.01662	4.57868	5.4742	5.78155	4.93199	PCDH1	5	141853111	141879246	-	5903	protein_coding	protocadherin 1 [Source:HGNC Symbol;Acc:HGNC:8655]	-
ENSG00000114315	19.7651	22.8866	18.6068	18.9534	20.1857	15.6826	HES1	3	194136145	194138732	+	2062	protein_coding	hes family bHLH transcription factor 1 [Source:HGNC Symbol;Acc:HGNC:5192]	bHLH
ENSG00000186522	34.1021	35.2714	38.7424	37.6212	34.9581	44.4139	2024-09-10	2	109542982	109614206	-	4131	protein_coding	septin 10 [Source:HGNC Symbol;Acc:HGNC:14349]	-
ENSG00000143493	4.89386	4.44288	4.92332	5.71704	4.03796	5.22421	INTS7	1	211940399	212035542	-	5311	protein_coding	integrator complex subunit 7 [Source:HGNC Symbol;Acc:HGNC:24484]	-
ENSG00000187498	8.8143	10.1146	8.29821	8.19114	9.04367	6.70511	COL4A1	13	110148963	110307233	-	14738	protein_coding	collagen type IV alpha 1 chain [Source:HGNC Symbol;Acc:HGNC:2202]	-
ENSG00000170891	31.8425	29.0541	28.4958	23.9504	22.0712	20.9419	CYTL1	4	5014586	5019472	-	1003	protein_coding	cytokine like 1 [Source:HGNC Symbol;Acc:HGNC:24435]	-
ENSG00000166845	3.64217	4.18147	4.63606	5.0141	3.862	5.30873	C18orf54	18	54357917	54385218	+	6165	protein_coding	chromosome 18 open reading frame 54 [Source:HGNC Symbol;Acc:HGNC:13796]	-
ENSG00000116962	31.7608	34.2132	29.8711	35.2263	35.9523	33.6873	NID1	1	235975830	236065162	-	5864	protein_coding	nidogen 1 [Source:HGNC Symbol;Acc:HGNC:7821]	-
ENSG00000147381	149.768	143.005	147.821	141.888	127.648	136.794	MAGEA4	X	151912509	151925170	+	3081	protein_coding	MAGE family member A4 [Source:HGNC Symbol;Acc:HGNC:6802]	-
ENSG00000108518	175.157	157.555	174.616	162.505	149.245	152.641	PFN1	17	4945652	4949061	-	1987	protein_coding	profilin 1 [Source:HGNC Symbol;Acc:HGNC:8881]	-
ENSG00000131069	9.33905	9.32233	8.37482	8.24259	7.70801	7.47464	ACSS2	20	34872146	34927962	+	5385	protein_coding	acyl-CoA synthetase short chain family member 2 [Source:HGNC Symbol;Acc:HGNC:15814]	-
ENSG00000146374	1.40297	0.519575	0.50491	0.882237	0.507765	1.18317	RSPO3	6	127118604	127197765	+	3179	protein_coding	R-spondin 3 [Source:HGNC Symbol;Acc:HGNC:20866]	-
ENSG00000170315	151.011	135.776	141.215	143.38	109.217	111.739	UBB	17	16380798	16382745	+	1621	protein_coding	ubiquitin B [Source:HGNC Symbol;Acc:HGNC:12463]	-
ENSG00000064115	49.6167	46.4882	48.1421	52.706	47.1664	51.4992	TM7SF3	12	26973195	27014434	-	3888	protein_coding	transmembrane 7 superfamily member 3 [Source:HGNC Symbol;Acc:HGNC:23049]	-
ENSG00000137312	54.7404	47.4181	48.7387	52.684	45.7432	45.4138	FLOT1	6	30727709	30742733	-	3186	protein_coding	flotillin 1 [Source:HGNC Symbol;Acc:HGNC:3757]	-
ENSG00000130558	2.78804	2.67831	2.0295	2.00147	1.99603	1.86681	OLFM1	9	135075422	135121179	+	6123	protein_coding	olfactomedin 1 [Source:HGNC Symbol;Acc:HGNC:17187]	-
ENSG00000091986	6.28309	7.26153	7.88292	8.07432	7.38756	7.35096	CCDC80	3	112596794	112649530	-	13071	protein_coding	coiled-coil domain containing 80 [Source:HGNC Symbol;Acc:HGNC:30649]	-
ENSG00000106123	12.2651	11.3993	11.2501	9.59494	12.3202	10.5677	EPHB6	7	142855061	142871094	+	5325	protein_coding	EPH receptor B6 [Source:HGNC Symbol;Acc:HGNC:3396]	-
ENSG00000197530	3.74239	3.24995	2.92937	2.60794	3.69556	2.58533	MIB2	1	1615415	1630610	+	8767	protein_coding	mindbomb E3 ubiquitin protein ligase 2 [Source:HGNC Symbol;Acc:HGNC:30577]	-
ENSG00000276043	15.2948	17.4506	14.7634	17.7756	16.785	16.3967	UHRF1	19	4903080	4962154	+	5145	protein_coding	ubiquitin like with PHD and ring finger domains 1 [Source:HGNC Symbol;Acc:HGNC:12556]	-
ENSG00000164924	121.502	118.243	118.565	125.867	109.625	134.805	YWHAZ	8	100916525	100953388	-	8555	protein_coding	tyrosine 3-monooxygenase/tryptophan 5-monooxygenase activation protein zeta [Source:HGNC Symbol;Acc:HGNC:12855]	-
ENSG00000111652	19.531	16.6189	18.8283	17.7446	16.3522	18.0611	COPS7A	12	6723741	6731875	+	3113	protein_coding	COP9 signalosome subunit 7A [Source:HGNC Symbol;Acc:HGNC:16758]	-
ENSG00000180817	33.1323	33.2312	36.6179	35.3842	28.3955	38.4286	PPA1	10	70202830	70233911	-	5171	protein_coding	pyrophosphatase (inorganic) 1 [Source:HGNC Symbol;Acc:HGNC:9226]	-
ENSG00000138035	8.06817	7.53752	8.10855	9.06122	7.4448	9.66688	PNPT1	2	55634265	55693910	-	5134	protein_coding	polyribonucleotide nucleotidyltransferase 1 [Source:HGNC Symbol;Acc:HGNC:23166]	-
ENSG00000170633	7.09386	6.93783	7.97678	6.64096	6.57245	8.55025	RNF34	12	121400041	121430623	+	4719	protein_coding	ring finger protein 34 [Source:HGNC Symbol;Acc:HGNC:17297]	-
ENSG00000126709	30.5811	23.0505	23.5843	23.1898	26.4588	24.5088	IFI6	1	27666061	27672218	-	865	protein_coding	interferon alpha inducible protein 6 [Source:HGNC Symbol;Acc:HGNC:4054]	-
ENSG00000160209	16.8831	15.8272	17.2911	15.1555	17.05	14.2214	PDXK	21	43719094	43762307	+	11912	protein_coding	pyridoxal kinase [Source:HGNC Symbol;Acc:HGNC:8819]	-
ENSG00000063660	48.0313	50.3717	44.8407	48.2541	52.5711	37.2884	GPC1	2	240435671	240468078	+	6516	protein_coding	glypican 1 [Source:HGNC Symbol;Acc:HGNC:4449]	-
ENSG00000163513	8.54414	8.26416	9.02588	9.38402	9.38765	9.31481	TGFBR2	3	30606502	30694142	+	4704	protein_coding	transforming growth factor beta receptor 2 [Source:HGNC Symbol;Acc:HGNC:11773]	-
ENSG00000111358	8.00532	8.00119	7.07474	8.59015	6.34779	7.99468	GTF2H3	12	123633739	123662606	+	3996	protein_coding	general transcription factor IIH subunit 3 [Source:HGNC Symbol;Acc:HGNC:4657]	-
ENSG00000167601	18.1128	17.443	19.3187	19.1286	21.1516	15.8278	AXL	19	41219203	41261766	+	5154	protein_coding	AXL receptor tyrosine kinase [Source:HGNC Symbol;Acc:HGNC:905]	-
ENSG00000166922	3.75849	3.19665	4.03187	2.30443	3.75404	3.04745	SCG5	15	32641676	32697098	+	2196	protein_coding	secretogranin V [Source:HGNC Symbol;Acc:HGNC:10816]	-
ENSG00000126602	22.0771	18.5537	21.456	20.6111	21.54	20.4477	TRAP1	16	3651639	3717597	-	5227	protein_coding	TNF receptor associated protein 1 [Source:HGNC Symbol;Acc:HGNC:16264]	-
ENSG00000111237	13.7622	11.2984	15.3511	11.6776	11.5802	14.726	VPS29	12	110491097	110502117	-	3211	protein_coding	VPS29, retromer complex component [Source:HGNC Symbol;Acc:HGNC:14340]	-
ENSG00000125944	22.0221	21.3972	20.8639	22.27	19.7746	23.8104	HNRNPR	1	23303771	23344336	-	8676	protein_coding	heterogeneous nuclear ribonucleoprotein R [Source:HGNC Symbol;Acc:HGNC:5047]	-
ENSG00000173588	2.12462	2.55554	2.29542	2.32435	1.94801	2.28546	CEP83	12	94306449	94459988	-	6925	protein_coding	centrosomal protein 83 [Source:HGNC Symbol;Acc:HGNC:17966]	-
ENSG00000119335	89.2867	88.6412	91.6781	93.0164	80.6695	95.4419	SET	9	128683424	128696400	+	4355	protein_coding	SET nuclear proto-oncogene [Source:HGNC Symbol;Acc:HGNC:10760]	-
ENSG00000177807	1.41904	1.07663	1.15762	1.15913	1.06093	0.891526	KCNJ10	1	159998651	160070483	-	6575	protein_coding	potassium voltage-gated channel subfamily J member 10 [Source:HGNC Symbol;Acc:HGNC:6256]	-
ENSG00000206337	4.754	4.19211	4.83457	6.12034	4.35402	4.04733	HCP5	6	31400702	31477506	+	3138	sense_overlapping	HLA complex P5 [Source:HGNC Symbol;Acc:HGNC:21659]	-
ENSG00000173598	4.02875	4.05054	3.28299	3.53915	3.43792	3.66919	NUDT4	12	93377883	93408146	+	10078	protein_coding	nudix hydrolase 4 [Source:HGNC Symbol;Acc:HGNC:8051]	-
ENSG00000145623	43.4258	50.2413	51.7777	50.6867	54.6039	56.3995	OSMR	5	38845858	38945596	+	7174	protein_coding	oncostatin M receptor [Source:HGNC Symbol;Acc:HGNC:8507]	-
ENSG00000102109	126.714	114.735	106.329	85.3494	108.785	68.237	PCSK1N	X	48831094	48835633	-	1363	protein_coding	proprotein convertase subtilisin/kexin type 1 inhibitor [Source:HGNC Symbol;Acc:HGNC:17301]	-
ENSG00000095319	7.33174	7.95243	7.36002	8.87901	8.24486	9.20346	NUP188	9	128947699	129007096	+	8041	protein_coding	nucleoporin 188 [Source:HGNC Symbol;Acc:HGNC:17859]	-
ENSG00000126878	7.86532	7.49207	7.00597	7.43287	8.00717	6.60958	AIF1L	9	131096476	131123152	+	5299	protein_coding	allograft inflammatory factor 1 like [Source:HGNC Symbol;Acc:HGNC:28904]	-
ENSG00000196431	5.49943	5.0189	4.59679	3.45824	2.98555	2.71044	CRYBA4	22	26621964	26630672	+	811	protein_coding	crystallin beta A4 [Source:HGNC Symbol;Acc:HGNC:2396]	-
ENSG00000071626	12.9541	12.4123	12.2677	12.5042	13.1264	11.648	DAZAP1	19	1407569	1435687	+	9201	protein_coding	DAZ associated protein 1 [Source:HGNC Symbol;Acc:HGNC:2683]	-
ENSG00000167721	10.3454	11.3087	10.7197	10.6877	9.89762	11.5932	TSR1	17	2322503	2337507	-	5545	protein_coding	TSR1, ribosome maturation factor [Source:HGNC Symbol;Acc:HGNC:25542]	-
ENSG00000168906	33.9214	37.6791	35.507	39.0117	36.1546	37.8963	MAT2A	2	85539165	85545280	+	4487	protein_coding	methionine adenosyltransferase 2A [Source:HGNC Symbol;Acc:HGNC:6904]	-
ENSG00000075624	1650.89	1592.22	1606.82	1671.35	1522.3	1736.52	ACTB	7	5527147	5563784	-	3519	protein_coding	actin beta [Source:HGNC Symbol;Acc:HGNC:132]	-
ENSG00000140416	23.1799	22.4673	22.1772	25.5842	21.1596	24.5493	TPM1	15	63042632	63071915	+	12876	protein_coding	tropomyosin 1 [Source:HGNC Symbol;Acc:HGNC:12010]	-
ENSG00000010319	4.28656	4.95608	4.27779	4.93992	3.93457	3.5191	SEMA3G	3	52433053	52445085	-	5011	protein_coding	semaphorin 3G [Source:HGNC Symbol;Acc:HGNC:30400]	-
ENSG00000121281	3.9503	3.91674	4.6738	4.32373	5.47102	4.16031	ADCY7	16	50246137	50318135	+	8630	protein_coding	adenylate cyclase 7 [Source:HGNC Symbol;Acc:HGNC:238]	-
ENSG00000167280	8.42926	7.60672	6.68506	6.38049	9.46972	5.72125	ENGASE	17	79074939	79088599	+	6173	protein_coding	endo-beta-N-acetylglucosaminidase [Source:HGNC Symbol;Acc:HGNC:24622]	-
ENSG00000204970	1.82336	1.51825	1.38814	1.53652	1.30858	1.43183	PCDHA1	5	140786136	141012347	+	5595	protein_coding	protocadherin alpha 1 [Source:HGNC Symbol;Acc:HGNC:8663]	-
ENSG00000148175	16.1265	17.7635	16.2878	16.6629	17.4859	19.7195	STOM	9	121338988	121370304	-	3198	protein_coding	stomatin [Source:HGNC Symbol;Acc:HGNC:3383]	-
ENSG00000179094	7.87056	7.69182	7.34294	6.80059	9.04838	5.81128	PER1	17	8140472	8156506	-	7002	protein_coding	period circadian regulator 1 [Source:HGNC Symbol;Acc:HGNC:8845]	-
ENSG00000088881	3.91693	4.69764	5.04265	3.55947	5.80062	3.67971	EBF4	20	2692878	2760108	+	3717	protein_coding	early B cell factor 4 [Source:HGNC Symbol;Acc:HGNC:29278]	COE
ENSG00000116584	7.11029	7.61999	6.82434	7.64881	8.22933	6.96227	ARHGEF2	1	155946851	156007070	-	9135	protein_coding	Rho/Rac guanine nucleotide exchange factor 2 [Source:HGNC Symbol;Acc:HGNC:682]	-
ENSG00000182492	8.29684	6.90184	9.73075	7.75488	8.6721	5.81479	BGN	X	153494939	153509554	+	2453	protein_coding	biglycan [Source:HGNC Symbol;Acc:HGNC:1044]	-
ENSG00000160991	13.8008	14.0104	12.3394	13.5581	14.0035	11.6456	ORAI2	7	102433106	102456821	+	11103	protein_coding	ORAI calcium release-activated calcium modulator 2 [Source:HGNC Symbol;Acc:HGNC:21667]	-
ENSG00000144485	6.99638	6.42899	6.58342	5.7169	5.88664	4.93998	HES6	2	238238267	238240662	-	2037	protein_coding	hes family bHLH transcription factor 6 [Source:HGNC Symbol;Acc:HGNC:18254]	bHLH
ENSG00000133134	7.23636	4.8657	3.8305	4.71794	6.32379	3.98761	BEX2	X	103309346	103311046	-	1176	protein_coding	brain expressed X-linked 2 [Source:HGNC Symbol;Acc:HGNC:30933]	-
ENSG00000037474	18.1559	18.3099	16.88	17.6289	17.5901	19.2341	NSUN2	5	6599239	6633291	-	5506	protein_coding	NOP2/Sun RNA methyltransferase family member 2 [Source:HGNC Symbol;Acc:HGNC:25994]	-
ENSG00000125629	19.4157	18.9964	24.2897	17.1643	23.5122	19.7124	INSIG2	2	118088452	118110997	+	3950	protein_coding	insulin induced gene 2 [Source:HGNC Symbol;Acc:HGNC:20452]	-
ENSG00000065717	10.2961	11.5117	11.8225	9.60304	12.1067	8.08088	TLE2	19	2997638	3047635	-	4038	protein_coding	transducin like enhancer of split 2 [Source:HGNC Symbol;Acc:HGNC:11838]	-
ENSG00000183186	13.6477	13.8191	11.5006	11.9057	13.6524	8.75802	C2CD4C	19	405438	409170	-	3129	protein_coding	C2 calcium dependent domain containing 4C [Source:HGNC Symbol;Acc:HGNC:29417]	-
ENSG00000187955	1.16201	1.00284	1.02993	0.853174	0.913378	0.903864	COL14A1	8	120059780	120372036	+	8647	protein_coding	collagen type XIV alpha 1 chain [Source:HGNC Symbol;Acc:HGNC:2191]	-
ENSG00000089847	4.72086	4.68072	4.4209	4.51076	4.70319	4.61842	ANKRD24	19	4183354	4224814	+	4474	protein_coding	ankyrin repeat domain 24 [Source:HGNC Symbol;Acc:HGNC:29424]	-
ENSG00000121064	28.646	27.3594	26.5137	25.7458	27.0816	23.9994	SCPEP1	17	56978105	57006768	+	3853	protein_coding	serine carboxypeptidase 1 [Source:HGNC Symbol;Acc:HGNC:29507]	-
ENSG00000232677	0.142383	0.327678	0.273233	0.313276	0.184132	0.495198	LINC00665	19	36313067	36331718	-	7201	lincRNA	long intergenic non-protein coding RNA 665 [Source:HGNC Symbol;Acc:HGNC:44323]	-
ENSG00000184368	1.41751	1.75245	2.25995	1.88094	2.64798	1.96464	MAP7D2	X	20006713	20116917	-	4376	protein_coding	MAP7 domain containing 2 [Source:HGNC Symbol;Acc:HGNC:25899]	-
ENSG00000112081	39.9791	40.2109	41.2447	42.5969	35.9034	44.511	SRSF3	6	36594353	36605600	+	7118	protein_coding	serine and arginine rich splicing factor 3 [Source:HGNC Symbol;Acc:HGNC:10785]	-
ENSG00000068078	6.91568	6.58287	5.6712	6.28818	6.62351	5.68284	FGFR3	4	1793293	1808872	+	4848	protein_coding	fibroblast growth factor receptor 3 [Source:HGNC Symbol;Acc:HGNC:3690]	-
ENSG00000250423	1.68393	1.58333	1.48901	1.62089	1.50313	2.13524	KIAA1210	X	119078635	119150579	-	7824	protein_coding	KIAA1210 [Source:HGNC Symbol;Acc:HGNC:29218]	-
ENSG00000104881	24.4201	26.0017	25.9403	22.1126	31.0817	21.2012	PPP1R13L	19	45379634	45406349	-	5032	protein_coding	protein phosphatase 1 regulatory subunit 13 like [Source:HGNC Symbol;Acc:HGNC:18838]	-
ENSG00000104892	4.16685	3.35796	4.53445	3.27043	3.54984	2.84747	KLC3	19	45333434	45351520	+	3654	protein_coding	kinesin light chain 3 [Source:HGNC Symbol;Acc:HGNC:20717]	-
ENSG00000211459	1399.84	1538.39	1638.6	1703.27	1477.74	1303.69	MT-RNR1	MT	648	1601	+	954	Mt_rRNA	mitochondrially encoded 12S RNA [Source:HGNC Symbol;Acc:HGNC:7470]	-
ENSG00000072422	12.6335	13.9159	13.5621	15.6424	14.326	15.7513	RHOBTB1	10	60869438	61001440	-	4841	protein_coding	Rho related BTB domain containing 1 [Source:HGNC Symbol;Acc:HGNC:18738]	-
ENSG00000187954	6.97185	6.08769	6.04171	5.43854	6.66206	5.09096	CYHR1	8	144449582	144465677	-	9787	protein_coding	cysteine and histidine rich 1 [Source:HGNC Symbol;Acc:HGNC:17806]	-
ENSG00000204842	3.54108	4.12117	3.96553	4.04892	4.3768	4.43079	ATXN2	12	111443485	111599676	-	16504	protein_coding	ataxin 2 [Source:HGNC Symbol;Acc:HGNC:10555]	-
ENSG00000103356	4.66125	5.22986	5.10548	4.37326	4.82927	4.76547	EARS2	16	23522014	23557731	-	5730	protein_coding	glutamyl-tRNA synthetase 2, mitochondrial [Source:HGNC Symbol;Acc:HGNC:29419]	-
ENSG00000108821	133.866	145.55	129.842	131.391	148.507	104.562	COL1A1	17	50183289	50201632	-	9819	protein_coding	collagen type I alpha 1 chain [Source:HGNC Symbol;Acc:HGNC:2197]	-
ENSG00000196139	8.35938	7.57554	6.79783	7.97779	7.44151	7.28627	AKR1C3	10	5035354	5107686	+	4532	protein_coding	aldo-keto reductase family 1 member C3 [Source:HGNC Symbol;Acc:HGNC:386]	-
ENSG00000131023	4.39515	4.97558	4.62483	5.62932	4.68239	5.4257	LATS1	6	149658153	149718256	-	8643	protein_coding	large tumor suppressor kinase 1 [Source:HGNC Symbol;Acc:HGNC:6514]	-
ENSG00000124762	99.958	93.959	93.2508	85.7381	90.0277	79.7747	CDKN1A	6	36676460	36687339	+	3050	protein_coding	cyclin dependent kinase inhibitor 1A [Source:HGNC Symbol;Acc:HGNC:1784]	-
ENSG00000225968	19.6126	17.7661	14.4628	15.4606	17.1524	13.4539	ELFN1	7	1688119	1747954	+	3845	protein_coding	extracellular leucine rich repeat and fibronectin type III domain containing 1 [Source:HGNC Symbol;Acc:HGNC:33154]	-
ENSG00000066933	1.81995	2.29227	2.29834	2.74852	2.92332	2.94493	MYO9A	15	71822289	72118577	-	20253	protein_coding	myosin IXA [Source:HGNC Symbol;Acc:HGNC:7608]	-
ENSG00000164733	121.447	103.972	111.37	93.2447	106.971	95.4539	CTSB	8	11842524	11869448	-	7428	protein_coding	cathepsin B [Source:HGNC Symbol;Acc:HGNC:2527]	-
ENSG00000146278	27.3458	24.4084	24.7294	24.0865	26.7823	25.5016	PNRC1	6	89080751	89085160	+	2992	protein_coding	proline rich nuclear receptor coactivator 1 [Source:HGNC Symbol;Acc:HGNC:17278]	-
ENSG00000074181	17.7959	21.0491	18.1558	20.3602	22.9886	16.5878	NOTCH3	19	15159038	15200981	-	9394	protein_coding	notch 3 [Source:HGNC Symbol;Acc:HGNC:7883]	-
ENSG00000128245	60.9828	59.4472	63.7881	65.991	61.5507	65.9341	YWHAH	22	31944461	31957603	+	2453	protein_coding	tyrosine 3-monooxygenase/tryptophan 5-monooxygenase activation protein eta [Source:HGNC Symbol;Acc:HGNC:12853]	-
ENSG00000132507	100.891	96.3334	88.7487	97.8989	82.6138	74.9816	EIF5A	17	7306999	7312463	+	2815	protein_coding	eukaryotic translation initiation factor 5A [Source:HGNC Symbol;Acc:HGNC:3300]	-
ENSG00000205777	2.54978	2.66067	3.77496	2.48627	2.01248	2.27868	GAGE1	X	49589496	49608536	+	3237	protein_coding	G antigen 1 [Source:HGNC Symbol;Acc:HGNC:4098]	-
ENSG00000181222	12.1551	14.8553	12.8592	15.9158	15.4077	12.9911	POLR2A	17	7484366	7514616	+	8355	protein_coding	RNA polymerase II subunit A [Source:HGNC Symbol;Acc:HGNC:9187]	-
ENSG00000123243	3.93563	3.71008	3.79449	3.54701	4.26026	3.88034	ITIH5	10	7559270	7666998	-	14628	protein_coding	inter-alpha-trypsin inhibitor heavy chain family member 5 [Source:HGNC Symbol;Acc:HGNC:21449]	-
ENSG00000248527	163.43	161.639	124.616	168.496	88.9715	186.857	MTATP6P1	1	633696	634376	+	681	unprocessed_pseudogene	MT-ATP6 pseudogene 1 [Source:HGNC Symbol;Acc:HGNC:44575]	-
ENSG00000138182	11.5235	13.0449	13.8835	15.3338	10.9308	17.4901	KIF20B	10	89701610	89774939	+	6851	protein_coding	kinesin family member 20B [Source:HGNC Symbol;Acc:HGNC:7212]	-
ENSG00000221963	1.09408	1.13656	1.29432	1.62049	1.38983	1.59272	APOL6	22	35648395	35668409	+	10121	protein_coding	apolipoprotein L6 [Source:HGNC Symbol;Acc:HGNC:14870]	-
ENSG00000198728	30.9059	34.485	31.976	36.1232	35.3542	29.9217	LDB1	10	102107560	102120453	-	2790	protein_coding	LIM domain binding 1 [Source:HGNC Symbol;Acc:HGNC:6532]	-
ENSG00000164237	11.3819	12.0501	13.8323	11.7392	12.2965	10.9923	CMBL	5	10275875	10308026	-	3324	protein_coding	carboxymethylenebutenolidase homolog [Source:HGNC Symbol;Acc:HGNC:25090]	-
ENSG00000171490	26.2683	27.3955	29.5873	28.2063	25.4922	26.7172	RSL1D1	16	11833850	11851585	-	6167	protein_coding	ribosomal L1 domain containing 1 [Source:HGNC Symbol;Acc:HGNC:24534]	-
ENSG00000082516	6.30238	7.14749	7.94531	7.53881	7.55774	8.87362	GEMIN5	5	154887416	154938209	-	5637	protein_coding	gem nuclear organelle associated protein 5 [Source:HGNC Symbol;Acc:HGNC:20043]	-
ENSG00000172061	2.70133	3.4262	2.73707	2.7919	2.96982	1.78452	LRRC15	3	194355247	194369743	-	5940	protein_coding	leucine rich repeat containing 15 [Source:HGNC Symbol;Acc:HGNC:20818]	-
ENSG00000185818	4.88112	4.34063	4.09213	4.57978	4.28124	3.69419	NAT8L	4	2059512	2069089	+	5871	protein_coding	N-acetyltransferase 8 like [Source:HGNC Symbol;Acc:HGNC:26742]	-
ENSG00000171988	7.47245	9.38749	8.9088	9.64747	8.89279	12.2319	JMJD1C	10	63167221	63521850	-	11066	protein_coding	jumonji domain containing 1C [Source:HGNC Symbol;Acc:HGNC:12313]	-
ENSG00000151414	17.1786	20.2944	20.4845	18.9636	17.3632	23.8586	NEK7	1	198156963	198322420	+	5485	protein_coding	NIMA related kinase 7 [Source:HGNC Symbol;Acc:HGNC:13386]	-
ENSG00000188488	2.11849	1.75018	1.96138	2.2773	2.13799	1.56573	SERPINA5	14	94561442	94593120	+	3775	protein_coding	serpin family A member 5 [Source:HGNC Symbol;Acc:HGNC:8723]	-
ENSG00000173548	9.91624	10.9686	12.369	9.12879	14.002	8.6192	SNX33	15	75647906	75662301	+	8008	protein_coding	sorting nexin 33 [Source:HGNC Symbol;Acc:HGNC:28468]	-
ENSG00000087116	6.18045	5.96934	6.06427	5.43604	6.46789	4.73591	ADAMTS2	5	179110851	179345430	-	8726	protein_coding	ADAM metallopeptidase with thrombospondin type 1 motif 2 [Source:HGNC Symbol;Acc:HGNC:218]	-
ENSG00000145632	3.87067	3.7735	5.00619	4.32214	3.83282	4.52829	PLK2	5	58453982	58460260	-	4768	protein_coding	polo like kinase 2 [Source:HGNC Symbol;Acc:HGNC:19699]	-
ENSG00000113161	12.4636	11.3614	10.7304	12.3804	10.8157	12.4341	HMGCR	5	75336329	75362104	+	6215	protein_coding	3-hydroxy-3-methylglutaryl-CoA reductase [Source:HGNC Symbol;Acc:HGNC:5006]	-
ENSG00000052344	0.732355	1.25428	0.602067	0.567165	0.766106	0.551774	PRSS8	16	31131433	31135762	-	3010	protein_coding	serine protease 8 [Source:HGNC Symbol;Acc:HGNC:9491]	-
ENSG00000158220	1.25864	1.42428	1.18684	1.32922	1.26857	1.687	ESYT3	3	138434586	138481686	+	9816	protein_coding	extended synaptotagmin 3 [Source:HGNC Symbol;Acc:HGNC:24295]	-
ENSG00000092969	11.077	12.5173	11.5497	13.3043	12.0201	14.6421	TGFB2	1	218346235	218444619	+	5151	protein_coding	transforming growth factor beta 2 [Source:HGNC Symbol;Acc:HGNC:11768]	-
ENSG00000154678	2.20697	2.28347	2.02675	2.26747	2.03969	2.27612	PDE1C	7	31751179	32299329	-	13821	protein_coding	phosphodiesterase 1C [Source:HGNC Symbol;Acc:HGNC:8776]	-
ENSG00000113140	217.751	208.487	189.459	183.605	197.841	167.617	SPARC	5	151661096	151687165	-	4831	protein_coding	secreted protein acidic and cysteine rich [Source:HGNC Symbol;Acc:HGNC:11219]	-
ENSG00000136813	10.2784	11.4573	11.2515	12.6068	11.8792	13.0836	ECPAS	9	111360692	111484745	-	8449	protein_coding	Ecm29 proteasome adaptor and scaffold [Source:HGNC Symbol;Acc:HGNC:29020]	-
ENSG00000187601	37.8701	32.5213	29.395	31.0273	29.5345	28.2331	MAGEH1	X	55452105	55453566	+	1462	protein_coding	MAGE family member H1 [Source:HGNC Symbol;Acc:HGNC:24092]	-
ENSG00000142459	8.43754	6.78407	7.71863	6.04631	7.24768	5.64895	EVI5L	19	7830233	7864976	+	6252	protein_coding	ecotropic viral integration site 5 like [Source:HGNC Symbol;Acc:HGNC:30464]	-
ENSG00000145934	44.7	52.4406	48.1202	50.8601	51.9691	47.6007	TENM2	5	167284799	168264157	+	11042	protein_coding	teneurin transmembrane protein 2 [Source:HGNC Symbol;Acc:HGNC:29943]	-
ENSG00000153560	5.4679	5.54243	5.50138	6.59678	6.06028	6.75667	UBP1	3	33388336	33441371	-	9760	protein_coding	upstream binding protein 1 [Source:HGNC Symbol;Acc:HGNC:12507]	CP2
ENSG00000148459	4.95604	6.00464	5.45586	6.01906	4.62965	5.84679	PDSS1	10	26697659	26746798	+	1955	protein_coding	decaprenyl diphosphate synthase subunit 1 [Source:HGNC Symbol;Acc:HGNC:17759]	-
ENSG00000164742	2.53132	2.38319	2.47043	2.58236	2.96345	2.34834	ADCY1	7	45574140	45723116	+	13812	protein_coding	adenylate cyclase 1 [Source:HGNC Symbol;Acc:HGNC:232]	-
ENSG00000113504	23.0024	26.7743	25.5774	21.957	30.0386	25.9261	SLC12A7	5	1050376	1112035	-	5984	protein_coding	solute carrier family 12 member 7 [Source:HGNC Symbol;Acc:HGNC:10915]	-
ENSG00000102032	2.1433	2.03613	2.76886	1.74878	2.01787	1.82854	RENBP	X	153935263	153944691	-	2057	protein_coding	renin binding protein [Source:HGNC Symbol;Acc:HGNC:9959]	-
ENSG00000076864	3.10885	3.82335	3.48184	2.95581	3.98688	2.52092	RAP1GAP	1	21596215	21669363	-	5755	protein_coding	RAP1 GTPase activating protein [Source:HGNC Symbol;Acc:HGNC:9858]	-
ENSG00000176490	9.22326	9.74991	8.08238	8.04772	8.12221	7.42885	DIRAS1	19	2714567	2721418	-	3485	protein_coding	DIRAS family GTPase 1 [Source:HGNC Symbol;Acc:HGNC:19127]	-
ENSG00000058262	62.7795	62.3813	56.9698	60.0486	59.0855	53.2474	SEC61A1	3	128051641	128071683	+	4697	protein_coding	Sec61 translocon alpha 1 subunit [Source:HGNC Symbol;Acc:HGNC:18276]	-
ENSG00000173930	1.73958	2.31139	1.63079	2.32039	1.913	2.71989	SLCO4C1	5	102233986	102296549	-	5334	protein_coding	solute carrier organic anion transporter family member 4C1 [Source:HGNC Symbol;Acc:HGNC:23612]	-
ENSG00000104833	13.7702	13.0201	9.42636	11.4341	11.4434	10.4433	TUBB4A	19	6494319	6502848	-	3466	protein_coding	tubulin beta 4A class IVa [Source:HGNC Symbol;Acc:HGNC:20774]	-
ENSG00000109606	17.9885	18.5384	18.1495	20.438	16.7679	21.2162	DHX15	4	24517441	24584550	-	8162	protein_coding	DEAH-box helicase 15 [Source:HGNC Symbol;Acc:HGNC:2738]	-
ENSG00000120742	31.6135	28.7407	29.0287	28.2519	26.1414	28.0408	SERP1	3	150541994	150603228	-	5747	protein_coding	stress associated endoplasmic reticulum protein 1 [Source:HGNC Symbol;Acc:HGNC:10759]	-
ENSG00000128294	26.9699	24.6832	26.3391	24.5651	26.3263	23.1918	TPST2	22	26521983	26596717	-	6957	protein_coding	tyrosylprotein sulfotransferase 2 [Source:HGNC Symbol;Acc:HGNC:12021]	-
ENSG00000173175	1.87195	1.82828	1.99572	1.7797	2.12458	1.83325	ADCY5	3	123282296	123449758	-	8873	protein_coding	adenylate cyclase 5 [Source:HGNC Symbol;Acc:HGNC:236]	-
ENSG00000177666	20.2365	17.2688	16.1814	17.1662	17.7914	13.1686	PNPLA2	11	818902	825573	+	3843	protein_coding	patatin like phospholipase domain containing 2 [Source:HGNC Symbol;Acc:HGNC:30802]	-
ENSG00000151224	4.29291	3.62894	4.32183	4.27948	4.87443	3.32274	MAT1A	10	80271820	80289684	-	3690	protein_coding	methionine adenosyltransferase 1A [Source:HGNC Symbol;Acc:HGNC:6903]	-
ENSG00000130826	26.7972	26.8495	25.3037	26.3726	24.3464	25.5689	DKC1	X	154762742	154777689	+	4203	protein_coding	dyskerin pseudouridine synthase 1 [Source:HGNC Symbol;Acc:HGNC:2890]	-
ENSG00000170153	3.33009	3.10306	3.33048	4.1101	3.86006	4.0252	RNF150	4	140859807	141212877	-	11007	protein_coding	ring finger protein 150 [Source:HGNC Symbol;Acc:HGNC:23138]	-
ENSG00000101096	0.890917	0.904148	0.968567	0.934494	1.28017	1.57993	NFATC2	20	51386957	51562831	-	8286	protein_coding	nuclear factor of activated T cells 2 [Source:HGNC Symbol;Acc:HGNC:7776]	RHD
ENSG00000277758	1.30806	0.992779	0.890135	1.04817	1.40837	0.716016	FO681492.1	10	47750864	47763592	-	5526	protein_coding	synaptotagmin-15 [Source:NCBI gene;Acc:102724488]	-
ENSG00000099860	20.8848	19.7554	21.0211	16.312	21.0051	20.6542	GADD45B	19	2476122	2478259	+	2138	protein_coding	growth arrest and DNA damage inducible beta [Source:HGNC Symbol;Acc:HGNC:4096]	-
ENSG00000058668	13.5848	16.1478	15.4518	18.6153	17.9691	18.7081	ATP2B4	1	203626561	203744081	+	9721	protein_coding	ATPase plasma membrane Ca2+ transporting 4 [Source:HGNC Symbol;Acc:HGNC:817]	-
ENSG00000089220	106.418	97.7648	105.097	96.2165	99.0081	98.7941	PEBP1	12	118135858	118145584	+	1780	protein_coding	phosphatidylethanolamine binding protein 1 [Source:HGNC Symbol;Acc:HGNC:8630]	-
ENSG00000131016	14.9789	17.1619	18.4637	15.9941	17.2203	16.9999	AKAP12	6	151239999	151358557	+	8741	protein_coding	A-kinase anchoring protein 12 [Source:HGNC Symbol;Acc:HGNC:370]	-
ENSG00000178947	2.71517	2.47015	2.07903	2.72792	2.66753	2.18556	SMIM10L2A	X	135421943	135428074	+	5230	protein_coding	small integral membrane protein 10 like 2A [Source:HGNC Symbol;Acc:HGNC:34499]	-
ENSG00000157827	2.45354	3.01331	3.35971	2.56264	2.80333	3.13965	FMNL2	2	152335237	152649834	+	6519	protein_coding	formin like 2 [Source:HGNC Symbol;Acc:HGNC:18267]	-
ENSG00000175970	15.8383	17.1918	16.6546	17.0412	16.3904	14.3207	UNC119B	12	120710435	120723640	+	5195	protein_coding	unc-119 lipid binding chaperone B [Source:HGNC Symbol;Acc:HGNC:16488]	-
ENSG00000261949	4.45425	4.46515	3.50521	4.25752	5.10118	5.10354	GFY	19	49423749	49428818	+	1876	protein_coding	golgi associated olfactory signaling regulator [Source:HGNC Symbol;Acc:HGNC:44663]	-
ENSG00000107331	10.7481	12.5573	10.4869	10.4	13.5937	9.77898	ABCA2	9	137007227	137028922	-	11514	protein_coding	ATP binding cassette subfamily A member 2 [Source:HGNC Symbol;Acc:HGNC:32]	-
ENSG00000149761	10.3467	9.13153	9.42046	8.45489	9.65214	6.03875	NUDT22	11	64225941	64230686	+	3721	protein_coding	nudix hydrolase 22 [Source:HGNC Symbol;Acc:HGNC:28189]	-
ENSG00000123095	70.8203	70.8691	61.9156	73.433	69.1706	70.3152	BHLHE41	12	26120026	26125127	-	3948	protein_coding	basic helix-loop-helix family member e41 [Source:HGNC Symbol;Acc:HGNC:16617]	bHLH
ENSG00000180304	27.7542	27.315	25.5548	23.7093	25.0333	22.0139	OAZ2	15	64687573	64703281	-	7671	protein_coding	ornithine decarboxylase antizyme 2 [Source:HGNC Symbol;Acc:HGNC:8096]	-
ENSG00000161082	2.66366	3.07486	2.03707	2.63152	3.04325	2.32726	CELF5	19	3224703	3297076	+	6024	protein_coding	CUGBP Elav-like family member 5 [Source:HGNC Symbol;Acc:HGNC:14058]	-
ENSG00000163597	18.9877	18.8237	22.8181	21.1952	18.8689	18.8214	SNHG16	17	76557766	76565348	+	5362	processed_transcript	small nucleolar RNA host gene 16 [Source:HGNC Symbol;Acc:HGNC:44352]	-
ENSG00000179222	86.0407	85.3085	78.4498	84.3814	76.4411	75.7894	MAGED1	X	51803007	51902357	+	6016	protein_coding	MAGE family member D1 [Source:HGNC Symbol;Acc:HGNC:6813]	-
ENSG00000273301	0.468673	0.56225	0.382718	0.770874	0.482188	0.864654	AC016717.2	2	225698514	225703654	+	5141	lincRNA	novel transcript	-
ENSG00000113369	9.08096	8.79953	11.0922	8.29166	10.6442	10.1478	ARRDC3	5	91368724	91383359	-	4934	protein_coding	arrestin domain containing 3 [Source:HGNC Symbol;Acc:HGNC:29263]	-
ENSG00000071794	25.5133	27.0372	26.3788	27.6714	25.6762	30.7734	HLTF	3	149030127	149086554	-	6024	protein_coding	helicase like transcription factor [Source:HGNC Symbol;Acc:HGNC:11099]	-
ENSG00000132485	24.1591	25.7558	23.0423	22.5662	21.1293	28.0195	ZRANB2	1	71063291	71081297	-	4993	protein_coding	zinc finger RANBP2-type containing 2 [Source:HGNC Symbol;Acc:HGNC:13058]	-
ENSG00000099901	51.7196	46.1125	49.9181	45.0747	38.3914	45.424	RANBP1	22	20115938	20127357	+	4622	protein_coding	RAN binding protein 1 [Source:HGNC Symbol;Acc:HGNC:9847]	-
ENSG00000102753	18.0928	21.1094	20.8083	20.5369	18.0138	25.8762	KPNA3	13	49699307	49792921	-	4474	protein_coding	karyopherin subunit alpha 3 [Source:HGNC Symbol;Acc:HGNC:6396]	-
ENSG00000179532	1.96921	2.22089	1.75942	1.64004	2.66382	1.78928	DNHD1	11	6497260	6593758	+	19629	protein_coding	dynein heavy chain domain 1 [Source:HGNC Symbol;Acc:HGNC:26532]	-
ENSG00000040275	12.6633	13.4232	11.8145	14.8182	10.1131	13.5797	SPDL1	5	169583634	169604778	+	4777	protein_coding	spindle apparatus coiled-coil protein 1 [Source:HGNC Symbol;Acc:HGNC:26010]	-
ENSG00000162729	54.9238	49.2041	45.8049	42.7638	51.7778	34.3558	IGSF8	1	160091340	160098943	-	2592	protein_coding	immunoglobulin superfamily member 8 [Source:HGNC Symbol;Acc:HGNC:17813]	-
ENSG00000104320	8.09445	7.55107	8.17543	10.1815	7.63228	9.91882	NBN	8	89933336	90003228	-	6156	protein_coding	nibrin [Source:HGNC Symbol;Acc:HGNC:7652]	-
ENSG00000146281	7.55688	9.03399	9.76606	9.95882	10.4695	10.7387	PM20D2	6	89146050	89165565	+	4708	protein_coding	peptidase M20 domain containing 2 [Source:HGNC Symbol;Acc:HGNC:21408]	-
ENSG00000111596	2.97118	2.59687	2.77519	2.92804	2.85096	3.3757	CNOT2	12	70242994	70354993	+	13993	protein_coding	CCR4-NOT transcription complex subunit 2 [Source:HGNC Symbol;Acc:HGNC:7878]	-
ENSG00000009307	116.779	116.602	120.322	118.996	108.764	129.214	CSDE1	1	114716913	114758676	-	5778	protein_coding	cold shock domain containing E1 [Source:HGNC Symbol;Acc:HGNC:29905]	CSD
ENSG00000009954	27.6785	30.0012	29.4163	33.2038	27.8071	33.7775	BAZ1B	7	73440398	73522278	-	7053	protein_coding	bromodomain adjacent to zinc finger domain 1B [Source:HGNC Symbol;Acc:HGNC:961]	-
ENSG00000170442	4.23995	5.49492	4.73656	4.48236	4.74392	4.10129	KRT86	12	52249300	52309163	+	2394	protein_coding	keratin 86 [Source:HGNC Symbol;Acc:HGNC:6463]	-
ENSG00000206053	56.888	59.114	65.0262	59.5253	63.9851	55.0772	JPT2	16	1678256	1702280	+	4768	protein_coding	Jupiter microtubule associated homolog 2 [Source:HGNC Symbol;Acc:HGNC:14137]	-
ENSG00000188856	23.3232	21.9885	21.8073	19.6368	14.2825	34.1057	RPSAP47	8	80558870	80559757	+	888	processed_pseudogene	ribosomal protein SA pseudogene 47 [Source:HGNC Symbol;Acc:HGNC:36162]	-
ENSG00000172638	10.4296	9.12672	9.89121	8.87949	11.0663	7.65714	EFEMP2	11	65866441	65873592	-	5397	protein_coding	EGF containing fibulin extracellular matrix protein 2 [Source:HGNC Symbol;Acc:HGNC:3219]	-
ENSG00000006062	11.5488	11.6471	11.2883	9.65573	11.7113	8.85923	MAP3K14	17	45263119	45317145	-	5784	protein_coding	mitogen-activated protein kinase kinase kinase 14 [Source:HGNC Symbol;Acc:HGNC:6853]	-
ENSG00000149403	1.57518	1.27899	1.14327	1.41112	1.53364	1.22153	GRIK4	11	120511700	120988904	+	7518	protein_coding	glutamate ionotropic receptor kainate type subunit 4 [Source:HGNC Symbol;Acc:HGNC:4582]	-
ENSG00000272695	8.71922	7.22269	7.74544	6.5593	6.29064	7.88278	GAS6-DT	13	113864168	113866833	+	1952	lincRNA	GAS6 divergent transcript [Source:HGNC Symbol;Acc:HGNC:43694]	-
ENSG00000111412	12.7748	12.8139	12.1436	13.3425	12.6025	13.4524	C12orf49	12	116710185	116738070	-	8664	protein_coding	chromosome 12 open reading frame 49 [Source:HGNC Symbol;Acc:HGNC:26128]	-
ENSG00000090339	7.96777	7.32206	7.72614	8.01201	8.58675	6.37953	ICAM1	19	10270835	10286615	+	3706	protein_coding	intercellular adhesion molecule 1 [Source:HGNC Symbol;Acc:HGNC:5344]	-
ENSG00000144476	33.0338	35.1643	31.0254	37.3166	34.5437	33.0558	ACKR3	2	236567787	236582358	+	2258	protein_coding	atypical chemokine receptor 3 [Source:HGNC Symbol;Acc:HGNC:23692]	-
ENSG00000170430	6.13967	6.06985	6.17199	6.01646	5.12152	3.80404	MGMT	10	129467184	129768007	+	3557	protein_coding	O-6-methylguanine-DNA methyltransferase [Source:HGNC Symbol;Acc:HGNC:7059]	-
ENSG00000167702	11.7931	13.3315	11.294	11.27	13.4304	8.07363	KIFC2	8	144466043	144474202	+	4447	protein_coding	kinesin family member C2 [Source:HGNC Symbol;Acc:HGNC:29530]	-
ENSG00000106236	4.53837	2.95343	2.42064	2.22372	2.3702	2.04074	NPTX2	7	98617297	98629868	+	3016	protein_coding	neuronal pentraxin 2 [Source:HGNC Symbol;Acc:HGNC:7953]	-
ENSG00000144821	0.546363	0.276014	0.329752	0.237732	0.412103	0.361886	MYH15	3	108380369	108529322	-	7694	protein_coding	myosin heavy chain 15 [Source:HGNC Symbol;Acc:HGNC:31073]	-
ENSG00000243156	2.025	2.43836	2.43439	2.2529	3.07667	2.40592	MICAL3	22	17787649	18024559	-	22354	protein_coding	microtubule associated monooxygenase, calponin and LIM domain containing 3 [Source:HGNC Symbol;Acc:HGNC:24694]	-
ENSG00000065427	46.6491	42.8532	46.3006	45.1915	38.2061	43.8733	KARS	16	75627474	75648643	-	4065	protein_coding	lysyl-tRNA synthetase [Source:HGNC Symbol;Acc:HGNC:6215]	-
ENSG00000102760	13.0149	10.6891	7.27497	9.57091	10.0551	6.57936	RGCC	13	41457559	41470882	+	1032	protein_coding	regulator of cell cycle [Source:HGNC Symbol;Acc:HGNC:20369]	-
ENSG00000133731	11.3554	11.9566	11.4551	11.9974	10.817	12.5929	IMPA1	8	81657961	81686693	-	3720	protein_coding	inositol monophosphatase 1 [Source:HGNC Symbol;Acc:HGNC:6050]	-
ENSG00000128567	35.5513	36.1974	33.1275	34.5208	38.5113	34.1525	PODXL	7	131500262	131558217	-	6874	protein_coding	podocalyxin like [Source:HGNC Symbol;Acc:HGNC:9171]	-
ENSG00000136938	54.5347	54.4305	53.8488	62.7499	51.8534	53.6538	ANP32B	9	97983361	98015943	+	1850	protein_coding	acidic nuclear phosphoprotein 32 family member B [Source:HGNC Symbol;Acc:HGNC:16677]	-
ENSG00000152601	7.88295	9.33664	9.52723	9.94299	8.18947	11.091	MBNL1	3	152243828	152465780	+	9989	protein_coding	muscleblind like splicing regulator 1 [Source:HGNC Symbol;Acc:HGNC:6923]	-
ENSG00000188529	13.6929	14.2295	13.4369	14.1257	11.9259	14.5827	SRSF10	1	23964804	23980927	-	10277	protein_coding	serine and arginine rich splicing factor 10 [Source:HGNC Symbol;Acc:HGNC:16713]	-
ENSG00000179292	4.98241	4.9504	3.71862	4.02185	5.37792	3.1841	TMEM151A	11	66291870	66296664	+	2562	protein_coding	transmembrane protein 151A [Source:HGNC Symbol;Acc:HGNC:28497]	-
ENSG00000160181	10.7471	8.17336	12.4142	9.4761	9.37672	8.0629	TFF2	21	42346357	42351128	-	830	protein_coding	trefoil factor 2 [Source:HGNC Symbol;Acc:HGNC:11756]	-
ENSG00000205269	3.26153	3.10401	2.89168	3.16444	2.81974	4.02492	TMEM170B	6	11538278	11583524	+	8362	protein_coding	transmembrane protein 170B [Source:HGNC Symbol;Acc:HGNC:34244]	-
ENSG00000198585	4.79172	4.72493	4.33875	5.24783	5.35568	4.37125	NUDT16	3	131381671	131388830	+	7029	protein_coding	nudix hydrolase 16 [Source:HGNC Symbol;Acc:HGNC:26442]	-
ENSG00000242247	14.1771	13.4521	16.1566	15.0577	13.7772	14.13	ARFGAP3	22	42796502	42858106	-	3381	protein_coding	ADP ribosylation factor GTPase activating protein 3 [Source:HGNC Symbol;Acc:HGNC:661]	-
ENSG00000116990	6.32837	6.57131	5.79853	5.35883	5.4541	4.58284	MYCL	1	39895426	39902256	-	5063	protein_coding	MYCL proto-oncogene, bHLH transcription factor [Source:HGNC Symbol;Acc:HGNC:7555]	bHLH
ENSG00000147257	6.089	4.98295	4.58379	5.3751	3.99782	5.56772	GPC3	X	133535745	133985895	-	2711	protein_coding	glypican 3 [Source:HGNC Symbol;Acc:HGNC:4451]	-
ENSG00000167693	16.0421	17.4162	14.8024	15.1803	15.9909	13.5662	NXN	17	799313	979770	-	5880	protein_coding	nucleoredoxin [Source:HGNC Symbol;Acc:HGNC:18008]	-
ENSG00000186352	5.02713	4.41284	7.24487	5.38807	5.9437	4.52509	ANKRD37	4	185396021	185400628	+	2580	protein_coding	ankyrin repeat domain 37 [Source:HGNC Symbol;Acc:HGNC:29593]	-
ENSG00000112379	4.52793	5.42836	7.04779	5.37695	7.71527	5.73623	ARFGEF3	6	138161921	138344663	+	14877	protein_coding	ARFGEF family member 3 [Source:HGNC Symbol;Acc:HGNC:21213]	-
ENSG00000135677	56.8612	57.7793	52.9395	56.0608	54.0166	55.3546	GNS	12	64713445	64759447	-	6284	protein_coding	glucosamine (N-acetyl)-6-sulfatase [Source:HGNC Symbol;Acc:HGNC:4422]	-
ENSG00000092621	17.0086	14.5028	15.4653	15.995	15.374	14.8235	PHGDH	1	119648411	119744226	+	9217	protein_coding	phosphoglycerate dehydrogenase [Source:HGNC Symbol;Acc:HGNC:8923]	-
ENSG00000072778	61.149	56.2863	58.9085	45.7183	58.3842	46.8702	ACADVL	17	7217125	7225273	+	4865	protein_coding	acyl-CoA dehydrogenase very long chain [Source:HGNC Symbol;Acc:HGNC:92]	-
ENSG00000204642	7.40282	7.67608	8.32355	7.11928	7.329	5.71508	HLA-F	6	29722775	29738528	+	4342	protein_coding	major histocompatibility complex, class I, F [Source:HGNC Symbol;Acc:HGNC:4963]	-
ENSG00000111011	9.32514	9.41442	9.29997	9.37467	9.47084	9.86353	RSRC2	12	122503458	122527000	-	8741	protein_coding	arginine and serine rich coiled-coil 2 [Source:HGNC Symbol;Acc:HGNC:30559]	-
ENSG00000112144	9.93517	10.2825	11.1265	10.9004	11.4765	13.4705	ICK	6	53001279	53061802	-	6259	protein_coding	intestinal cell kinase [Source:HGNC Symbol;Acc:HGNC:21219]	-
ENSG00000173085	6.74537	6.12444	7.07417	7.03334	5.81898	7.13177	COQ2	4	83261536	83284914	-	2774	protein_coding	coenzyme Q2, polyprenyltransferase [Source:HGNC Symbol;Acc:HGNC:25223]	-
ENSG00000157106	4.78167	6.20819	5.68423	5.83708	6.2756	6.49417	SMG1	16	18804853	18926454	-	25988	protein_coding	SMG1, nonsense mediated mRNA decay associated PI3K related kinase [Source:HGNC Symbol;Acc:HGNC:30045]	-
ENSG00000168209	131.4	133.832	185.726	126.147	214.099	100.474	DDIT4	10	72273920	72276036	+	2058	protein_coding	DNA damage inducible transcript 4 [Source:HGNC Symbol;Acc:HGNC:24944]	-
ENSG00000141854	4.33377	3.13245	2.44152	2.09796	3.82044	2.82216	MISP3	19	14072536	14075062	+	2354	protein_coding	MISP family member 3 [Source:HGNC Symbol;Acc:HGNC:26963]	-
ENSG00000132361	20.3648	19.595	18.3548	20.4825	19.1747	17.1747	CLUH	17	2689386	2712663	-	6900	protein_coding	clustered mitochondria homolog [Source:HGNC Symbol;Acc:HGNC:29094]	-
ENSG00000101773	4.15879	5.82835	4.53602	4.99403	3.72553	6.18878	RBBP8	18	22798261	23026488	+	5091	protein_coding	RB binding protein 8, endonuclease [Source:HGNC Symbol;Acc:HGNC:9891]	-
ENSG00000180720	6.92126	6.28553	8.18986	5.85088	7.13465	5.14022	CHRM4	11	46385098	46386608	-	1511	protein_coding	cholinergic receptor muscarinic 4 [Source:HGNC Symbol;Acc:HGNC:1953]	-
ENSG00000184371	3.93617	3.69098	4.35782	5.05272	4.28806	3.56129	CSF1	1	109910242	109930992	+	5418	protein_coding	colony stimulating factor 1 [Source:HGNC Symbol;Acc:HGNC:2432]	-
ENSG00000130226	0.283252	0.239021	0.301344	0.224585	0.271811	0.129552	DPP6	7	153887097	154894285	+	13574	protein_coding	dipeptidyl peptidase like 6 [Source:HGNC Symbol;Acc:HGNC:3010]	-
ENSG00000134308	211.371	196.997	205.928	217.317	182.702	208.105	YWHAQ	2	9583972	9631014	-	2713	protein_coding	tyrosine 3-monooxygenase/tryptophan 5-monooxygenase activation protein theta [Source:HGNC Symbol;Acc:HGNC:12854]	-
ENSG00000163961	8.32203	8.92522	8.11478	7.95908	8.08624	7.63739	RNF168	3	196468783	196503768	-	5347	protein_coding	ring finger protein 168 [Source:HGNC Symbol;Acc:HGNC:26661]	-
ENSG00000114115	14.664	11.7678	15.6328	14.458	13.8182	15.2361	RBP1	3	139517434	139539829	-	3905	protein_coding	retinol binding protein 1 [Source:HGNC Symbol;Acc:HGNC:9919]	-
ENSG00000203883	6.3531	5.22178	4.22222	6.60729	6.3402	4.32401	SOX18	20	64047582	64049641	-	1864	protein_coding	SRY-box 18 [Source:HGNC Symbol;Acc:HGNC:11194]	HMG
ENSG00000170004	19.4069	20.8322	19.0545	19.7819	21.5107	17.5059	CHD3	17	7884806	7912760	+	9758	protein_coding	chromodomain helicase DNA binding protein 3 [Source:HGNC Symbol;Acc:HGNC:1918]	-
ENSG00000177098	5.37242	6.11937	5.05037	4.94324	4.84749	4.08149	SCN4B	11	118133377	118152888	-	5649	protein_coding	sodium voltage-gated channel beta subunit 4 [Source:HGNC Symbol;Acc:HGNC:10592]	-
ENSG00000097021	24.3396	19.7683	20.1637	21.1415	19.5287	20.8114	ACOT7	1	6264269	6394391	-	4124	protein_coding	acyl-CoA thioesterase 7 [Source:HGNC Symbol;Acc:HGNC:24157]	-
ENSG00000146223	15.8475	15.622	15.9862	17.1379	14.9273	18.8349	RPL7L1	6	42879618	42889925	+	7809	protein_coding	ribosomal protein L7 like 1 [Source:HGNC Symbol;Acc:HGNC:21370]	-
ENSG00000079739	29.0525	27.6605	29.3801	27.7782	28.1267	28.0541	PGM1	1	63593276	63660245	+	4212	protein_coding	phosphoglucomutase 1 [Source:HGNC Symbol;Acc:HGNC:8905]	-
ENSG00000184635	0	0	0.00928083	0	0.0103333	0	ZNF93	19	19900913	19963464	+	5579	protein_coding	zinc finger protein 93 [Source:HGNC Symbol;Acc:HGNC:13169]	zf-C2H2
ENSG00000116016	14.7364	15.7291	14.5151	13.7187	16.7138	13.2657	EPAS1	2	46293667	46386703	+	7302	protein_coding	endothelial PAS domain protein 1 [Source:HGNC Symbol;Acc:HGNC:3374]	Others
ENSG00000141002	11.5051	10.5956	11.8542	12.1527	12.8657	11.4717	TCF25	16	89873570	89913627	+	7967	protein_coding	transcription factor 25 [Source:HGNC Symbol;Acc:HGNC:29181]	Others
ENSG00000171860	2.72456	2.66763	2.65527	2.47292	4.81084	3.27932	C3AR1	12	8058302	8066471	-	2145	protein_coding	complement C3a receptor 1 [Source:HGNC Symbol;Acc:HGNC:1319]	-
ENSG00000130600	3.73382	3.86888	6.29125	1.36799	8.01958	3.9119	H19	11	1995176	2001470	-	2897	processed_transcript	H19, imprinted maternally expressed transcript [Source:HGNC Symbol;Acc:HGNC:4713]	-
ENSG00000221890	7.9503	8.36308	6.50802	7.27342	8.66137	6.42695	NPTXR	22	38818452	38843982	-	5784	protein_coding	neuronal pentraxin receptor [Source:HGNC Symbol;Acc:HGNC:7954]	-
ENSG00000147684	38.4923	37.2389	42.4966	37.2563	32.9385	36.2376	NDUFB9	8	124539101	124580648	+	4106	protein_coding	NADH:ubiquinone oxidoreductase subunit B9 [Source:HGNC Symbol;Acc:HGNC:7704]	-
ENSG00000143162	40.0165	36.1194	37.2182	35.8659	33.6493	34.6219	CREG1	1	167529117	167553805	-	3286	protein_coding	cellular repressor of E1A stimulated genes 1 [Source:HGNC Symbol;Acc:HGNC:2351]	-
ENSG00000118046	12.9957	12.5642	10.8302	10.4946	12.1985	7.05102	STK11	19	1177558	1228435	+	8639	protein_coding	serine/threonine kinase 11 [Source:HGNC Symbol;Acc:HGNC:11389]	-
ENSG00000129925	42.4575	40.9364	40.9495	39.1981	42.0282	34.3376	TMEM8A	16	370773	387113	-	4447	protein_coding	transmembrane protein 8A [Source:HGNC Symbol;Acc:HGNC:17205]	-
ENSG00000185760	1.05645	1.23124	1.09438	1.40948	1.09663	1.32929	KCNQ5	6	72621792	73198851	+	7570	protein_coding	potassium voltage-gated channel subfamily Q member 5 [Source:HGNC Symbol;Acc:HGNC:6299]	-
ENSG00000197702	4.35286	4.65991	4.42059	4.76886	4.43734	4.8928	PARVA	11	12377185	12535356	+	12849	protein_coding	parvin alpha [Source:HGNC Symbol;Acc:HGNC:14652]	-
ENSG00000197321	10.6946	10.6321	9.42598	10.4245	10.6864	10.6673	SVIL	10	29457338	29736781	-	9937	protein_coding	supervillin [Source:HGNC Symbol;Acc:HGNC:11480]	-
ENSG00000163785	13.8435	12.7408	13.4222	12.2744	11.6631	13.9618	RYK	3	134065303	134250744	-	8047	protein_coding	receptor-like tyrosine kinase [Source:HGNC Symbol;Acc:HGNC:10481]	-
ENSG00000086200	3.38593	3.49717	3.50221	4.01077	3.18831	3.71868	IPO11	5	62403972	62628582	+	7540	protein_coding	importin 11 [Source:HGNC Symbol;Acc:HGNC:20628]	-
ENSG00000147649	17.246	18.9404	18.3179	18.4218	17.4816	20.9197	MTDH	8	97644179	97728770	+	6391	protein_coding	metadherin [Source:HGNC Symbol;Acc:HGNC:29608]	-
ENSG00000162040	4.38953	3.66083	3.4166	2.34685	3.07947	1.88025	HS3ST6	16	1911463	1918440	-	1273	protein_coding	heparan sulfate-glucosamine 3-sulfotransferase 6 [Source:HGNC Symbol;Acc:HGNC:14178]	-
ENSG00000152818	4.17729	4.88354	4.74736	5.32717	4.80412	6.01404	UTRN	6	144285701	144853034	+	14604	protein_coding	utrophin [Source:HGNC Symbol;Acc:HGNC:12635]	-
ENSG00000147065	102.281	100.03	102.628	106.9	104.756	109.33	MSN	X	65588377	65741931	+	5971	protein_coding	moesin [Source:HGNC Symbol;Acc:HGNC:7373]	-
ENSG00000101439	67.886	59.9163	61.2365	54.2709	53.6241	50.1702	CST3	20	23626706	23638473	-	3695	protein_coding	cystatin C [Source:HGNC Symbol;Acc:HGNC:2475]	-
ENSG00000100078	0.779332	0.459324	0.230379	0.881661	0.406133	0.235457	PLA2G3	22	31134809	31140607	-	2697	protein_coding	phospholipase A2 group III [Source:HGNC Symbol;Acc:HGNC:17934]	-
ENSG00000123136	17.9427	17.7278	17.8525	18.4816	16.9045	15.5449	DDX39A	19	14408819	14419383	-	3840	protein_coding	DExD-box helicase 39A [Source:HGNC Symbol;Acc:HGNC:17821]	-
ENSG00000114744	6.1819	6.39132	6.35997	6.0087	5.18739	6.62805	COMMD2	3	149738470	149752499	-	4901	protein_coding	COMM domain containing 2 [Source:HGNC Symbol;Acc:HGNC:24993]	-
ENSG00000166165	68.9934	55.9181	57.6364	51.8327	52.8327	46.6337	CKB	14	103519659	103523111	-	2669	protein_coding	creatine kinase B [Source:HGNC Symbol;Acc:HGNC:1991]	-
ENSG00000108479	26.5988	21.017	23.1397	22.3761	23.1116	16.0518	GALK1	17	75751594	75765711	-	2891	protein_coding	galactokinase 1 [Source:HGNC Symbol;Acc:HGNC:4118]	-
ENSG00000099875	16.3977	16.9819	14.9155	15.0178	17.6338	12.5746	MKNK2	19	2037465	2051244	-	5221	protein_coding	MAP kinase interacting serine/threonine kinase 2 [Source:HGNC Symbol;Acc:HGNC:7111]	-
ENSG00000133243	16.8612	14.0926	13.1796	12.9859	15.3725	10.9547	BTBD2	19	1985438	2034881	-	5944	protein_coding	BTB domain containing 2 [Source:HGNC Symbol;Acc:HGNC:15504]	-
ENSG00000141696	30.7315	28.3753	24.5737	26.8008	25.7573	21.3939	P3H4	17	41801947	41812604	-	3740	protein_coding	prolyl 3-hydroxylase family member 4 (non-enzymatic) [Source:HGNC Symbol;Acc:HGNC:16946]	-
ENSG00000006125	43.3119	43.2844	43.677	46.7784	43.9647	46.6141	AP2B1	17	35578046	35726409	+	7587	protein_coding	adaptor related protein complex 2 subunit beta 1 [Source:HGNC Symbol;Acc:HGNC:563]	-
ENSG00000106665	22.1879	20.943	20.3289	21.5709	25.4871	18.3907	CLIP2	7	74289475	74405943	+	7315	protein_coding	CAP-Gly domain containing linker protein 2 [Source:HGNC Symbol;Acc:HGNC:2586]	-
ENSG00000146072	12.3207	12.717	11.2485	11.7022	11.7223	13.0851	TNFRSF21	6	47231532	47309905	-	3595	protein_coding	TNF receptor superfamily member 21 [Source:HGNC Symbol;Acc:HGNC:13469]	-
ENSG00000173674	9.75039	8.5414	10.2456	9.46161	7.29246	9.64385	EIF1AX	X	20124518	20141844	-	4427	protein_coding	eukaryotic translation initiation factor 1A X-linked [Source:HGNC Symbol;Acc:HGNC:3250]	-
ENSG00000136840	13.6251	12.5607	13.6236	12.9823	13.7438	10.0854	ST6GALNAC4	9	127907886	127917038	-	2630	protein_coding	ST6 N-acetylgalactosaminide alpha-2,6-sialyltransferase 4 [Source:HGNC Symbol;Acc:HGNC:17846]	-
ENSG00000102871	18.2732	17.7178	16.3986	14.1084	17.4947	13.2444	TRADD	16	67154180	67160298	-	2567	protein_coding	TNFRSF1A associated via death domain [Source:HGNC Symbol;Acc:HGNC:12030]	-
ENSG00000114999	9.21868	9.14552	8.76127	10.2586	9.27111	10.5136	TTL	2	112482154	112541739	+	15732	protein_coding	tubulin tyrosine ligase [Source:HGNC Symbol;Acc:HGNC:21586]	-
ENSG00000174799	11.0955	11.4225	12.7287	12.2364	12.3439	13.9873	CEP135	4	55948871	56033363	+	8640	protein_coding	centrosomal protein 135 [Source:HGNC Symbol;Acc:HGNC:29086]	-
ENSG00000234498	10.0173	9.58956	7.65188	7.30842	7.09969	9.54505	RPL13AP20	12	12875499	12876107	+	609	processed_pseudogene	ribosomal protein L13a pseudogene 20 [Source:HGNC Symbol;Acc:HGNC:35709]	-
ENSG00000106018	0.481037	0.497046	0.743648	0.443675	0.320152	0.589322	VIPR2	7	159028175	159144957	-	5222	protein_coding	vasoactive intestinal peptide receptor 2 [Source:HGNC Symbol;Acc:HGNC:12695]	-
ENSG00000122026	166.468	183.633	226.105	193.538	158.824	183.143	RPL21	13	27251309	27256691	+	2249	protein_coding	ribosomal protein L21 [Source:HGNC Symbol;Acc:HGNC:10313]	-
ENSG00000204131	0.648555	1.02948	1.06737	1.06059	1.11353	1.36011	NHSL2	X	71910818	72161750	+	17706	protein_coding	NHS like 2 [Source:HGNC Symbol;Acc:HGNC:33737]	-
ENSG00000281398	5.8962	6.24355	6.67352	6.86239	6.33383	7.76062	SNHG4	5	139274102	139284899	+	4469	lincRNA	small nucleolar RNA host gene 4 [Source:HGNC Symbol;Acc:HGNC:32964]	-
ENSG00000157500	9.38911	11.1809	12.8876	11.2316	11.0035	12.7371	APPL1	3	57227726	57278105	+	7513	protein_coding	adaptor protein, phosphotyrosine interacting with PH domain and leucine zipper 1 [Source:HGNC Symbol;Acc:HGNC:24035]	-
ENSG00000117016	11.7622	10.999	10.5846	11.1996	11.6733	10.7486	RIMS3	1	40620679	40665657	-	7235	protein_coding	regulating synaptic membrane exocytosis 3 [Source:HGNC Symbol;Acc:HGNC:21292]	-
ENSG00000240342	469.257	434.408	520.134	421.243	394.102	438.578	RPS2P5	12	118246084	118246962	+	879	processed_pseudogene	ribosomal protein S2 pseudogene 5 [Source:HGNC Symbol;Acc:HGNC:31386]	-
ENSG00000029363	9.76038	10.829	9.57016	11.1605	8.62958	11.9341	BCLAF1	6	136256627	136289851	-	9533	protein_coding	BCL2 associated transcription factor 1 [Source:HGNC Symbol;Acc:HGNC:16863]	Others
ENSG00000165097	4.74539	5.07047	5.58859	6.35197	5.46001	6.05802	KDM1B	6	18155329	18223853	+	5596	protein_coding	lysine demethylase 1B [Source:HGNC Symbol;Acc:HGNC:21577]	-
ENSG00000140264	16.9417	16.6926	21.3397	16.5973	16.478	13.1246	SERF2	15	43777087	43802589	+	7347	protein_coding	small EDRK-rich factor 2 [Source:HGNC Symbol;Acc:HGNC:10757]	-
ENSG00000185585	10.0767	11.0093	9.93187	10.8004	13.0237	10.4054	OLFML2A	9	124777158	124814885	+	6746	protein_coding	olfactomedin like 2A [Source:HGNC Symbol;Acc:HGNC:27270]	-
ENSG00000162402	6.18819	7.81727	7.18695	8.86171	7.9579	8.27415	USP24	1	55066359	55215113	-	11772	protein_coding	ubiquitin specific peptidase 24 [Source:HGNC Symbol;Acc:HGNC:12623]	-
ENSG00000100426	17.1949	17.2529	17.2392	18.3804	18.2408	17.9363	ZBED4	22	49853842	49890078	+	6893	protein_coding	zinc finger BED-type containing 4 [Source:HGNC Symbol;Acc:HGNC:20721]	zf-BED
ENSG00000142178	1.23588	0.907026	0.570066	0.543964	0.612827	0.454359	SIK1	21	43414483	43427189	-	5268	protein_coding	salt inducible kinase 1 [Source:HGNC Symbol;Acc:HGNC:11142]	-
ENSG00000164134	6.74065	6.97291	6.44023	7.20694	5.84093	8.14305	NAA15	4	139301455	139420033	+	9712	protein_coding	N(alpha)-acetyltransferase 15, NatA auxiliary subunit [Source:HGNC Symbol;Acc:HGNC:30782]	-
ENSG00000108883	15.041	15.2778	15.7504	16.3136	14.5582	16.0034	EFTUD2	17	44849943	44899662	-	10375	protein_coding	elongation factor Tu GTP binding domain containing 2 [Source:HGNC Symbol;Acc:HGNC:30858]	-
ENSG00000138363	27.2508	28.1586	25.4011	28.4983	24.2897	29.784	ATIC	2	215311817	215349773	+	3928	protein_coding	5-aminoimidazole-4-carboxamide ribonucleotide formyltransferase/IMP cyclohydrolase [Source:HGNC Symbol;Acc:HGNC:794]	-
ENSG00000142207	5.26917	6.08381	5.43031	5.86242	5.62863	5.5024	URB1	21	32311018	32393026	-	11461	protein_coding	URB1 ribosome biogenesis 1 homolog (S. cerevisiae) [Source:HGNC Symbol;Acc:HGNC:17344]	-
ENSG00000101160	126.854	122.93	121.035	114.91	123.87	104.504	CTSZ	20	58995185	59007247	-	2038	protein_coding	cathepsin Z [Source:HGNC Symbol;Acc:HGNC:2547]	-
ENSG00000060339	13.1145	14.0393	13.0748	15.5067	11.7316	15.455	CCAR1	10	68721012	68792377	+	6059	protein_coding	cell division cycle and apoptosis regulator 1 [Source:HGNC Symbol;Acc:HGNC:24236]	-
ENSG00000268621	3.16197	2.32458	2.30649	1.74101	2.93021	3.62665	IGFL2-AS1	19	46189166	46203083	-	1751	lincRNA	IGFL2 antisense RNA 1 [Source:HGNC Symbol;Acc:HGNC:52559]	-
ENSG00000165810	5.0666	5.73473	5.08008	5.40132	6.83713	5.20521	BTNL9	5	181040225	181061523	+	5565	protein_coding	butyrophilin like 9 [Source:HGNC Symbol;Acc:HGNC:24176]	-
ENSG00000137492	16.7389	16.6733	17.0806	18.6375	15.2125	19.8061	THAP12	11	76349956	76380971	-	7727	protein_coding	THAP domain containing 12 [Source:HGNC Symbol;Acc:HGNC:9440]	THAP
ENSG00000151914	6.18457	7.91767	7.6662	7.68518	8.18837	8.65611	DST	6	56457987	56954628	-	42341	protein_coding	dystonin [Source:HGNC Symbol;Acc:HGNC:1090]	-
ENSG00000147274	40.292	38.3507	41.637	39.4306	36.3813	41.3408	RBMX	X	136848004	136880764	-	5882	protein_coding	RNA binding motif protein X-linked [Source:HGNC Symbol;Acc:HGNC:9910]	-
ENSG00000171368	5.0056	5.10361	4.67736	4.67756	5.0259	4.57496	TPPP	5	659862	693395	-	6022	protein_coding	tubulin polymerization promoting protein [Source:HGNC Symbol;Acc:HGNC:24164]	-
ENSG00000129667	16.1776	14.8839	15.6963	16.0967	17.3598	12.9387	RHBDF2	17	76470891	76501790	-	6924	protein_coding	rhomboid 5 homolog 2 [Source:HGNC Symbol;Acc:HGNC:20788]	-
ENSG00000165905	42.1474	39.0681	37.9482	38.1676	36.8105	34.3898	LARGE2	11	45921621	45929096	+	3115	protein_coding	LARGE xylosyl- and glucuronyltransferase 2 [Source:HGNC Symbol;Acc:HGNC:16522]	-
ENSG00000167700	19.3755	13.2024	13.7752	13.6121	14.104	10.0751	MFSD3	8	144509074	144511213	+	1823	protein_coding	major facilitator superfamily domain containing 3 [Source:HGNC Symbol;Acc:HGNC:25157]	-
ENSG00000121236	4.64981	6.35188	5.58837	6.36426	5.08285	6.17564	TRIM6	11	5596109	5612958	+	3947	protein_coding	tripartite motif containing 6 [Source:HGNC Symbol;Acc:HGNC:16277]	-
ENSG00000127585	6.40007	6.55119	6.36026	6.72522	6.73468	4.94727	FBXL16	16	692498	705829	-	3989	protein_coding	F-box and leucine rich repeat protein 16 [Source:HGNC Symbol;Acc:HGNC:14150]	-
ENSG00000003989	3.08691	3.10436	3.1309	3.19313	3.238	2.98465	SLC7A2	8	17497088	17570573	+	7905	protein_coding	solute carrier family 7 member 2 [Source:HGNC Symbol;Acc:HGNC:11060]	-
ENSG00000130816	16.7882	18.5594	16.7025	18.0247	17.9316	17.3831	DNMT1	19	10133345	10231286	-	9796	protein_coding	DNA methyltransferase 1 [Source:HGNC Symbol;Acc:HGNC:2976]	-
ENSG00000265843	0.807898	0.338053	0.197814	0.727916	0.880985	0.746487	LINC01029	18	77971294	77993722	-	2094	lincRNA	long intergenic non-protein coding RNA 1029 [Source:HGNC Symbol;Acc:HGNC:49015]	-
ENSG00000145390	3.72367	4.49709	4.00357	4.347	4.54924	5.38352	USP53	4	119212587	119295517	+	11950	protein_coding	ubiquitin specific peptidase 53 [Source:HGNC Symbol;Acc:HGNC:29255]	-
ENSG00000134684	14.9137	12.6141	12.2887	12.785	12.2361	11.8314	YARS	1	32775237	32818153	-	8212	protein_coding	tyrosyl-tRNA synthetase [Source:HGNC Symbol;Acc:HGNC:12840]	-
ENSG00000197961	6.93571	7.55785	7.67633	7.37428	7.235	8.01674	ZNF121	19	9560353	9584533	-	7251	protein_coding	zinc finger protein 121 [Source:HGNC Symbol;Acc:HGNC:12904]	zf-C2H2
ENSG00000242125	19.0362	15.8443	20.5819	17.4946	17.0495	22.56	SNHG3	1	28505980	28510892	+	4088	processed_transcript	small nucleolar RNA host gene 3 [Source:HGNC Symbol;Acc:HGNC:10118]	-
ENSG00000198729	16.6277	14.2816	16.6978	16.0359	15.2696	13.4151	PPP1R14C	6	150143076	150250357	+	2152	protein_coding	protein phosphatase 1 regulatory inhibitor subunit 14C [Source:HGNC Symbol;Acc:HGNC:14952]	-
ENSG00000163682	58.0532	58.0036	69.3669	55.9926	53.184	52.3888	RPL9	4	39452521	39458949	-	5022	protein_coding	ribosomal protein L9 [Source:HGNC Symbol;Acc:HGNC:10369]	-
ENSG00000105419	15.3935	14.6842	15.6182	14.9152	16.534	11.1487	MEIS3	19	47403124	47419523	-	5122	protein_coding	Meis homeobox 3 [Source:HGNC Symbol;Acc:HGNC:29537]	Homeobox
ENSG00000163293	2.63907	2.94804	3.46166	2.90432	2.84249	3.94345	NIPAL1	4	47914142	48040173	+	5983	protein_coding	NIPA like domain containing 1 [Source:HGNC Symbol;Acc:HGNC:27194]	-
ENSG00000165507	103.545	102	140.021	98.895	157.331	95.6139	DEPP1	10	44970981	44978810	-	2979	protein_coding	DEPP1, autophagy regulator [Source:HGNC Symbol;Acc:HGNC:23355]	-
ENSG00000127337	13.5789	11.1854	12.7481	9.78227	9.24948	13.9648	YEATS4	12	69359703	69390796	+	1714	protein_coding	YEATS domain containing 4 [Source:HGNC Symbol;Acc:HGNC:24859]	Others
ENSG00000165092	1.13362	0.559052	0.854178	1.09143	0.910574	0.977307	ALDH1A1	9	72900662	73080442	-	2849	protein_coding	aldehyde dehydrogenase 1 family member A1 [Source:HGNC Symbol;Acc:HGNC:402]	-
ENSG00000154127	5.10885	5.82637	4.83818	6.02192	4.64471	6.62441	UBASH3B	11	122655675	122814473	+	9011	protein_coding	ubiquitin associated and SH3 domain containing B [Source:HGNC Symbol;Acc:HGNC:29884]	-
ENSG00000164976	13.3571	12.5486	10.3992	12.5409	12.822	11.3913	MYORG	9	34366670	34376853	-	6398	protein_coding	myogenesis regulating glycosidase (putative) [Source:HGNC Symbol;Acc:HGNC:19918]	-
ENSG00000170425	6.491	7.23793	6.61683	7.07456	7.09601	6.66373	ADORA2B	17	15944917	15975746	+	2551	protein_coding	adenosine A2b receptor [Source:HGNC Symbol;Acc:HGNC:264]	-
ENSG00000167258	4.43897	4.77538	4.65769	5.52756	5.3935	5.25846	CDK12	17	39461511	39564907	+	12773	protein_coding	cyclin dependent kinase 12 [Source:HGNC Symbol;Acc:HGNC:24224]	-
ENSG00000163069	41.8608	39.1926	40.079	42.9517	38.9366	47.5896	SGCB	4	52020706	52038482	-	4541	protein_coding	sarcoglycan beta [Source:HGNC Symbol;Acc:HGNC:10806]	-
ENSG00000099783	48.845	49.3863	46.8896	50.4248	42.6158	42.5138	HNRNPM	19	8444767	8489114	+	5614	protein_coding	heterogeneous nuclear ribonucleoprotein M [Source:HGNC Symbol;Acc:HGNC:5046]	-
ENSG00000198700	14.9384	15.0409	14.4534	16.6152	14.4426	17.5878	IPO9	1	201829141	201884294	+	11915	protein_coding	importin 9 [Source:HGNC Symbol;Acc:HGNC:19425]	-
ENSG00000121104	5.74658	4.87485	4.30581	4.16429	4.82416	4.68617	FAM117A	17	49710332	49789180	-	3836	protein_coding	family with sequence similarity 117 member A [Source:HGNC Symbol;Acc:HGNC:24179]	-
ENSG00000138028	7.45047	6.63075	6.60201	6.05325	6.60849	4.97069	CGREF1	2	27098889	27119115	-	4039	protein_coding	cell growth regulator with EF-hand domain 1 [Source:HGNC Symbol;Acc:HGNC:16962]	-
ENSG00000165410	10.7328	8.66079	11.8211	11.6947	9.12241	14.0509	CFL2	14	34706769	34714823	-	7179	protein_coding	cofilin 2 [Source:HGNC Symbol;Acc:HGNC:1875]	-
ENSG00000105357	5.40668	5.51757	4.15039	4.90484	5.15361	3.89206	MYH14	19	50188186	50310544	+	10392	protein_coding	myosin heavy chain 14 [Source:HGNC Symbol;Acc:HGNC:23212]	-
ENSG00000196704	17.3965	17.2183	19.8436	19.5614	15.4589	18.7904	AMZ2	17	68247574	68257164	+	4214	protein_coding	archaelysin family metallopeptidase 2 [Source:HGNC Symbol;Acc:HGNC:28041]	-
ENSG00000167281	1.59927	1.39215	1.52611	1.46358	1.53568	1.15775	RBFOX3	17	79089345	79516148	-	9873	protein_coding	RNA binding fox-1 homolog 3 [Source:HGNC Symbol;Acc:HGNC:27097]	-
ENSG00000166509	0.443261	0.58853	0.344381	0.202761	0.402607	0.357386	CLEC3A	16	78022515	78066761	+	3007	protein_coding	C-type lectin domain family 3 member A [Source:HGNC Symbol;Acc:HGNC:2052]	-
ENSG00000099250	5.33471	5.60618	5.11396	4.63018	5.31864	5.00692	NRP1	10	33177492	33336262	-	11522	protein_coding	neuropilin 1 [Source:HGNC Symbol;Acc:HGNC:8004]	-
ENSG00000178074	7.29116	9.52963	8.71399	8.60055	7.25986	9.50584	C2orf69	2	199911256	199955935	+	4296	protein_coding	chromosome 2 open reading frame 69 [Source:HGNC Symbol;Acc:HGNC:26799]	-
ENSG00000119280	13.2706	13.0874	14.3164	15.7712	15.0016	13.3644	C1orf198	1	230837119	230869589	-	5161	protein_coding	chromosome 1 open reading frame 198 [Source:HGNC Symbol;Acc:HGNC:25900]	-
ENSG00000101210	95.9415	98.2411	99.4428	91.3063	96.9709	80.6244	EEF1A2	20	63488012	63499322	-	4910	protein_coding	eukaryotic translation elongation factor 1 alpha 2 [Source:HGNC Symbol;Acc:HGNC:3192]	-
ENSG00000033170	5.04997	6.18958	5.84238	6.41553	5.42938	5.66493	FUT8	14	65410592	65744121	+	6700	protein_coding	fucosyltransferase 8 [Source:HGNC Symbol;Acc:HGNC:4019]	-
ENSG00000176845	24.2268	20.6219	20.8215	19.5495	22.6339	17.1694	METRNL	17	83079691	83095119	+	2626	protein_coding	meteorin like, glial cell differentiation regulator [Source:HGNC Symbol;Acc:HGNC:27584]	-
ENSG00000131467	17.7019	17.0834	15.3062	17.9408	16.2475	18.2138	PSME3	17	42824385	42843758	+	5152	protein_coding	proteasome activator subunit 3 [Source:HGNC Symbol;Acc:HGNC:9570]	-
ENSG00000138623	11.3052	12.093	11.0641	10.4612	12.2581	9.03692	SEMA7A	15	74409289	74433958	-	3800	protein_coding	semaphorin 7A (John Milton Hagen blood group) [Source:HGNC Symbol;Acc:HGNC:10741]	-
ENSG00000277161	7.87563	6.91276	7.38096	9.51911	6.63206	9.61606	PIGW	17	36535020	36539310	+	2799	protein_coding	phosphatidylinositol glycan anchor biosynthesis class W [Source:HGNC Symbol;Acc:HGNC:23213]	-
ENSG00000251432	9.02561	10.8529	8.54814	8.32003	9.99164	9.01676	AC108062.1	4	128292751	128519394	+	3283	lincRNA	uncharacterized LOC100507487 [Source:NCBI gene;Acc:100507487]	-
ENSG00000100395	1.99465	2.16721	2.72895	2.41953	1.65326	1.71132	L3MBTL2	22	41205205	41231271	+	6451	protein_coding	L3MBTL2, polycomb repressive complex 1 subunit [Source:HGNC Symbol;Acc:HGNC:18594]	-
ENSG00000092068	1.24076	1.45728	1.4001	1.80132	1.6551	1.30458	SLC7A8	14	23125295	23183674	-	5991	protein_coding	solute carrier family 7 member 8 [Source:HGNC Symbol;Acc:HGNC:11066]	-
ENSG00000136933	4.64263	4.38828	4.87177	4.12324	4.05123	5.48663	RABEPK	9	125200542	125234158	+	3401	protein_coding	Rab9 effector protein with kelch motifs [Source:HGNC Symbol;Acc:HGNC:16896]	-
ENSG00000007923	3.31814	3.07543	3.45321	4.52209	3.76542	3.8921	DNAJC11	1	6634168	6701924	-	5083	protein_coding	DnaJ heat shock protein family (Hsp40) member C11 [Source:HGNC Symbol;Acc:HGNC:25570]	-
ENSG00000151806	13.0522	12.6748	12.7875	13.6889	10.9371	13.9613	GUF1	4	44678427	44700926	+	4454	protein_coding	GUF1 homolog, GTPase [Source:HGNC Symbol;Acc:HGNC:25799]	-
ENSG00000139645	17.4893	21.797	19.5018	21.5401	22.9879	19.8827	ANKRD52	12	56237807	56258391	-	8820	protein_coding	ankyrin repeat domain 52 [Source:HGNC Symbol;Acc:HGNC:26614]	-
ENSG00000111737	19.3486	18.803	18.6153	18.2668	17.6732	17.4041	RAB35	12	120095095	120117502	-	4022	protein_coding	RAB35, member RAS oncogene family [Source:HGNC Symbol;Acc:HGNC:9774]	-
ENSG00000160752	22.406	19.5471	18.5776	20.5639	16.7149	18.6038	FDPS	1	155308748	155320666	+	3718	protein_coding	farnesyl diphosphate synthase [Source:HGNC Symbol;Acc:HGNC:3631]	-
ENSG00000259207	7.57189	9.82724	7.61229	11.3504	9.94499	10.2499	ITGB3	17	47253846	47311816	+	4394	protein_coding	integrin subunit beta 3 [Source:HGNC Symbol;Acc:HGNC:6156]	-
ENSG00000062716	88.1939	87.931	83.7458	79.5804	80.806	92.604	VMP1	17	59707192	59842255	+	6916	protein_coding	vacuole membrane protein 1 [Source:HGNC Symbol;Acc:HGNC:29559]	-
ENSG00000100347	6.89904	5.6011	6.45311	6.59445	5.85901	6.57382	SAMM50	22	43955421	44010531	+	6435	protein_coding	SAMM50 sorting and assembly machinery component [Source:HGNC Symbol;Acc:HGNC:24276]	-
ENSG00000175302	0.117257	0	0.0947443	0.306804	0.131861	0.178767	ANKRD30BP1	21	13384249	13427773	-	2186	unprocessed_pseudogene	ankyrin repeat domain 30B pseudogene 1 [Source:HGNC Symbol;Acc:HGNC:19722]	-
ENSG00000095637	5.09793	5.68841	4.45863	5.15555	4.52731	5.12079	SORBS1	10	95311771	95561414	-	10951	protein_coding	sorbin and SH3 domain containing 1 [Source:HGNC Symbol;Acc:HGNC:14565]	-
ENSG00000196502	2.34199	2.41682	2.03996	2.38844	2.40718	1.98485	SULT1A1	16	28605196	28623625	-	8909	protein_coding	sulfotransferase family 1A member 1 [Source:HGNC Symbol;Acc:HGNC:11453]	-
ENSG00000096092	53.3836	51.6165	63.887	59.3722	52.1286	49.4391	TMEM14A	6	52671109	52686588	+	992	protein_coding	transmembrane protein 14A [Source:HGNC Symbol;Acc:HGNC:21076]	-
ENSG00000112796	6.62451	6.01801	5.93792	6.89204	5.5973	6.71319	ENPP5	6	46159187	46170971	-	4264	protein_coding	ectonucleotide pyrophosphatase/phosphodiesterase 5 (putative) [Source:HGNC Symbol;Acc:HGNC:13717]	-
ENSG00000130363	7.61042	7.57946	7.78915	7.1276	8.15405	7.52714	RSPH3	6	158972871	159000187	-	6561	protein_coding	radial spoke head 3 homolog [Source:HGNC Symbol;Acc:HGNC:21054]	-
ENSG00000133641	1.63628	1.83716	2.36666	2.06887	1.4917	2.1268	C12orf29	12	88033846	88050160	+	6454	protein_coding	chromosome 12 open reading frame 29 [Source:HGNC Symbol;Acc:HGNC:25322]	-
ENSG00000123384	24.9522	32.5595	30.4892	29.3338	35.5651	27.1889	LRP1	12	57128493	57213351	+	20839	protein_coding	LDL receptor related protein 1 [Source:HGNC Symbol;Acc:HGNC:6692]	-
ENSG00000189043	63.0863	61.9597	71.6094	63.0277	49.1707	64.3022	NDUFA4	7	10931951	10940256	-	3556	protein_coding	NDUFA4, mitochondrial complex associated [Source:HGNC Symbol;Acc:HGNC:7687]	-
ENSG00000153291	9.18339	9.09613	8.58238	7.67691	9.80111	8.54249	SLC25A27	6	46652915	46678193	+	3288	protein_coding	solute carrier family 25 member 27 [Source:HGNC Symbol;Acc:HGNC:21065]	-
ENSG00000110851	6.7609	8.31076	7.5656	8.48759	8.18219	7.96583	PRDM4	12	107732866	107761272	-	4777	protein_coding	PR/SET domain 4 [Source:HGNC Symbol;Acc:HGNC:9348]	zf-C2H2
ENSG00000240024	9.95947	7.39109	7.19203	6.92388	6.33035	5.93697	LINC00888	3	183447608	183456013	+	2131	transcribed_unprocessed_pseudogene	long intergenic non-protein coding RNA 888 [Source:HGNC Symbol;Acc:HGNC:48575]	-
ENSG00000135447	2.78081	2.81471	2.31452	2.4039	1.93999	2.88281	PPP1R1A	12	54575387	54588659	-	3982	protein_coding	protein phosphatase 1 regulatory inhibitor subunit 1A [Source:HGNC Symbol;Acc:HGNC:9286]	-
ENSG00000114933	1.64427	2.24913	2.15425	2.21008	2.54295	3.15051	INO80D	2	205993721	206086303	-	14373	protein_coding	INO80 complex subunit D [Source:HGNC Symbol;Acc:HGNC:25997]	-
ENSG00000066557	8.76337	7.03629	9.19216	9.7248	8.23564	11.0942	LRRC40	1	70144805	70205620	-	2884	protein_coding	leucine rich repeat containing 40 [Source:HGNC Symbol;Acc:HGNC:26004]	-
ENSG00000156471	9.00697	9.06174	9.77978	8.80412	8.88324	10.4835	PTDSS1	8	96261715	96336995	+	6295	protein_coding	phosphatidylserine synthase 1 [Source:HGNC Symbol;Acc:HGNC:9587]	-
ENSG00000152492	9.96104	9.85309	10.6121	9.62723	9.39106	11.4821	CCDC50	3	191329077	191398670	+	9202	protein_coding	coiled-coil domain containing 50 [Source:HGNC Symbol;Acc:HGNC:18111]	-
ENSG00000248092	4.6746	5.04735	4.4617	4.87391	4.66978	5.20404	NNT-AS1	5	43571594	43603230	-	6580	antisense	NNT antisense RNA 1 [Source:HGNC Symbol;Acc:HGNC:49005]	-
ENSG00000087258	1.80402	1.73995	1.59525	1.58913	1.99082	1.4836	GNAO1	16	56191347	56357457	+	13697	protein_coding	G protein subunit alpha o1 [Source:HGNC Symbol;Acc:HGNC:4389]	-
ENSG00000099822	10.3041	8.34311	8.58404	9.71445	10.7078	7.9837	HCN2	19	589893	617159	+	3408	protein_coding	hyperpolarization activated cyclic nucleotide gated potassium and sodium channel 2 [Source:HGNC Symbol;Acc:HGNC:4846]	-
ENSG00000196227	5.37399	6.07302	5.89467	6.50594	5.64257	6.60731	FAM217B	20	59933764	59948680	+	5323	protein_coding	family with sequence similarity 217 member B [Source:HGNC Symbol;Acc:HGNC:16170]	-
ENSG00000265972	50.9113	42.3754	43.1933	34.6984	37.2773	34.9147	TXNIP	1	145992435	145996600	-	3625	protein_coding	thioredoxin interacting protein [Source:HGNC Symbol;Acc:HGNC:16952]	-
ENSG00000063854	5.62841	4.95617	4.87881	4.27557	4.0234	4.26758	HAGH	16	1795620	1827194	-	5975	protein_coding	hydroxyacylglutathione hydrolase [Source:HGNC Symbol;Acc:HGNC:4805]	-
ENSG00000157227	47.521	47.8371	44.424	47.3393	53.3877	36.855	MMP14	14	22836557	22849027	+	4464	protein_coding	matrix metallopeptidase 14 [Source:HGNC Symbol;Acc:HGNC:7160]	-
ENSG00000127824	18.7514	15.778	19.0279	16.9802	15.9282	18.4902	TUBA4A	2	219249711	219278170	-	4079	protein_coding	tubulin alpha 4a [Source:HGNC Symbol;Acc:HGNC:12407]	-
ENSG00000089234	5.34966	5.43829	5.35898	6.57063	5.06863	7.20318	BRAP	12	111642146	111685986	-	4686	protein_coding	BRCA1 associated protein [Source:HGNC Symbol;Acc:HGNC:1099]	-
ENSG00000119801	30.3453	29.5555	30.1646	28.7653	28.6478	32.5702	YPEL5	2	30146941	30160533	+	3421	protein_coding	yippee like 5 [Source:HGNC Symbol;Acc:HGNC:18329]	-
ENSG00000198517	22.8035	21.4101	22.2884	19.3387	26.9884	16.8635	MAFK	7	1530714	1543043	+	4458	protein_coding	MAF bZIP transcription factor K [Source:HGNC Symbol;Acc:HGNC:6782]	TF_bZIP
ENSG00000196155	4.37934	4.53214	4.5786	5.30827	5.42037	3.55963	PLEKHG4	16	67277510	67289499	+	7328	protein_coding	pleckstrin homology and RhoGEF domain containing G4 [Source:HGNC Symbol;Acc:HGNC:24501]	-
ENSG00000138678	3.81382	4.08237	4.67313	4.72924	4.80412	4.76087	GPAT3	4	83535914	83605875	+	3468	protein_coding	glycerol-3-phosphate acyltransferase 3 [Source:HGNC Symbol;Acc:HGNC:28157]	-
ENSG00000153044	34.7248	30.5467	34.357	32.224	28.6963	33.4797	CENPH	5	69189548	69210357	+	2244	protein_coding	centromere protein H [Source:HGNC Symbol;Acc:HGNC:17268]	-
ENSG00000005700	6.37725	6.17498	7.05844	6.8436	6.0214	6.7767	IBTK	6	82169983	82247754	-	8722	protein_coding	inhibitor of Bruton tyrosine kinase [Source:HGNC Symbol;Acc:HGNC:17853]	-
ENSG00000122566	76.7396	78.5328	70.0595	75.0631	67.4226	76.891	HNRNPA2B1	7	26173057	26201529	-	9267	protein_coding	heterogeneous nuclear ribonucleoprotein A2/B1 [Source:HGNC Symbol;Acc:HGNC:5033]	-
ENSG00000112249	4.06413	4.84253	4.81099	5.76387	4.69314	6.17109	ASCC3	6	100508194	100881372	-	11731	protein_coding	activating signal cointegrator 1 complex subunit 3 [Source:HGNC Symbol;Acc:HGNC:18697]	-
ENSG00000116745	1.31599	2.03415	1.96398	1.65858	1.85539	2.11488	RPE65	1	68428822	68449959	-	2610	protein_coding	RPE65, retinoid isomerohydrolase [Source:HGNC Symbol;Acc:HGNC:10294]	-
ENSG00000165030	6.24521	7.7805	9.93338	11.5507	8.65433	10.9176	NFIL3	9	91409045	91423862	-	2085	protein_coding	nuclear factor, interleukin 3 regulated [Source:HGNC Symbol;Acc:HGNC:7787]	TF_bZIP
ENSG00000026103	4.33937	4.00851	4.34626	4.55879	3.53786	5.07663	FAS	10	88990582	89015785	+	4253	protein_coding	Fas cell surface death receptor [Source:HGNC Symbol;Acc:HGNC:11920]	-
ENSG00000167657	18.8072	16.4555	16.3255	15.6678	19.5414	15.6771	DAPK3	19	3958453	3971123	-	3549	protein_coding	death associated protein kinase 3 [Source:HGNC Symbol;Acc:HGNC:2676]	-
ENSG00000137558	0.966721	0.856962	1.04149	0.996441	1.00659	0.839269	PI15	8	74824534	74855029	+	7159	protein_coding	peptidase inhibitor 15 [Source:HGNC Symbol;Acc:HGNC:8946]	-
ENSG00000153113	10.65	10.0513	11.2806	10.8099	10.5685	12.6476	CAST	5	96525267	96779595	+	12448	protein_coding	calpastatin [Source:HGNC Symbol;Acc:HGNC:1515]	-
ENSG00000156261	224.592	215.162	231.582	222.84	187.771	240.63	CCT8	21	29055805	29073797	-	3341	protein_coding	chaperonin containing TCP1 subunit 8 [Source:HGNC Symbol;Acc:HGNC:1623]	-
ENSG00000169116	7.26099	5.98809	5.70851	6.67354	6.2528	6.54027	PARM1	4	74933095	75050115	+	5034	protein_coding	prostate androgen-regulated mucin-like protein 1 [Source:HGNC Symbol;Acc:HGNC:24536]	-
ENSG00000155189	11.3496	11.7502	12.9665	11.663	11.9262	12.7543	AGPAT5	8	6708357	6759666	+	4684	protein_coding	1-acylglycerol-3-phosphate O-acyltransferase 5 [Source:HGNC Symbol;Acc:HGNC:20886]	-
ENSG00000164509	5.34382	6.58742	6.01961	5.70264	6.47549	6.79989	IL31RA	5	55851379	55922853	+	4576	protein_coding	interleukin 31 receptor A [Source:HGNC Symbol;Acc:HGNC:18969]	-
ENSG00000020181	6.73754	8.27084	7.17893	8.0908	8.69518	6.39226	ADGRA2	8	37784191	37844896	+	7061	protein_coding	adhesion G protein-coupled receptor A2 [Source:HGNC Symbol;Acc:HGNC:17849]	-
ENSG00000159593	15.3475	16.7037	17.5463	17.4671	13.5195	19.2245	NAE1	16	66802875	66873256	-	4810	protein_coding	NEDD8 activating enzyme E1 subunit 1 [Source:HGNC Symbol;Acc:HGNC:621]	-
ENSG00000169019	17.3302	15.9	20.6407	17.1241	12.8618	19.4452	COMMD8	4	47450796	47463719	-	1766	protein_coding	COMM domain containing 8 [Source:HGNC Symbol;Acc:HGNC:26036]	-
ENSG00000129128	22.124	21.5719	22.8835	22.3852	19.0308	23.0618	SPCS3	4	176319964	176332245	+	6831	protein_coding	signal peptidase complex subunit 3 [Source:HGNC Symbol;Acc:HGNC:26212]	-
ENSG00000163762	1.44118	1.19771	1.03971	0.598548	0.926096	1.01358	TM4SF18	3	149318498	149334414	-	4482	protein_coding	transmembrane 4 L six family member 18 [Source:HGNC Symbol;Acc:HGNC:25181]	-
ENSG00000159173	0.183965	0.203847	0.110107	0.113448	0.0919449	0.155816	TNNI1	1	201403768	201429866	-	7524	protein_coding	troponin I1, slow skeletal type [Source:HGNC Symbol;Acc:HGNC:11945]	-
ENSG00000123473	8.67656	9.86273	9.75759	10.938	9.31437	10.2775	STIL	1	47250139	47314147	-	7291	protein_coding	STIL, centriolar assembly protein [Source:HGNC Symbol;Acc:HGNC:10879]	-
ENSG00000197746	410.229	395.867	391.202	364.165	403.991	340.776	PSAP	10	71816298	71851375	-	3239	protein_coding	prosaposin [Source:HGNC Symbol;Acc:HGNC:9498]	-
ENSG00000007402	3.5274	4.04964	3.09585	3.50082	3.89376	3.17567	CACNA2D2	3	50362799	50504244	-	6322	protein_coding	calcium voltage-gated channel auxiliary subunit alpha2delta 2 [Source:HGNC Symbol;Acc:HGNC:1400]	-
ENSG00000198176	32.4362	30.3861	30.5878	31.4548	28.8016	31.9518	TFDP1	13	113584721	113641470	+	3741	protein_coding	transcription factor Dp-1 [Source:HGNC Symbol;Acc:HGNC:11749]	E2F
ENSG00000159363	25.0225	24.919	23.4493	23.4804	25.0001	20.4394	ATP13A2	1	16985958	17011928	-	5253	protein_coding	ATPase cation transporting 13A2 [Source:HGNC Symbol;Acc:HGNC:30213]	-
ENSG00000243449	104.238	102.796	104.706	88.4068	85.1931	63.955	C4orf48	4	2041993	2043970	+	540	protein_coding	chromosome 4 open reading frame 48 [Source:HGNC Symbol;Acc:HGNC:34437]	-
ENSG00000164318	6.54692	5.59604	7.26372	7.26445	5.74078	6.1615	EGFLAM	5	38258409	38465021	+	5724	protein_coding	EGF like, fibronectin type III and laminin G domains [Source:HGNC Symbol;Acc:HGNC:26810]	-
ENSG00000090612	1.29481	1.356	1.51715	1.35393	1.16158	1.43824	ZNF268	12	133181409	133214831	+	14095	protein_coding	zinc finger protein 268 [Source:HGNC Symbol;Acc:HGNC:13061]	zf-C2H2
ENSG00000111615	1.60724	1.42139	1.66668	1.6506	1.30863	1.84504	KRR1	12	75490861	75511636	-	10749	protein_coding	KRR1, small subunit processome component homolog [Source:HGNC Symbol;Acc:HGNC:5176]	-
ENSG00000166439	6.55964	7.69898	7.92915	7.74695	8.34197	8.7918	RNF169	11	74748868	74842413	+	7823	protein_coding	ring finger protein 169 [Source:HGNC Symbol;Acc:HGNC:26961]	-
ENSG00000100207	10.3983	11.9966	9.86439	10.6221	11.5329	10.5877	TCF20	22	42160013	42343616	-	7548	protein_coding	transcription factor 20 [Source:HGNC Symbol;Acc:HGNC:11631]	-
ENSG00000165973	1.51603	1.76671	1.66773	1.46999	2.18262	1.88621	NELL1	11	20669551	21575681	+	5309	protein_coding	neural EGFL like 1 [Source:HGNC Symbol;Acc:HGNC:7750]	-
ENSG00000125630	7.43579	8.66819	8.20557	8.16918	7.55118	9.18461	POLR1B	2	112541915	112577150	+	6329	protein_coding	RNA polymerase I subunit B [Source:HGNC Symbol;Acc:HGNC:20454]	-
ENSG00000168671	0.932434	0.788289	1.46069	1.4937	1.11276	1.37805	UGT3A2	5	36035017	36071358	-	2694	protein_coding	UDP glycosyltransferase family 3 member A2 [Source:HGNC Symbol;Acc:HGNC:27266]	-
ENSG00000155959	39.5537	42.3865	43.6442	42.8725	33.4527	45.4351	VBP1	X	155197007	155239817	+	2018	protein_coding	VHL binding protein 1 [Source:HGNC Symbol;Acc:HGNC:12662]	-
ENSG00000068001	18.2162	15.4063	15.915	14.4343	14.1175	12.7038	HYAL2	3	50317790	50322906	-	4545	protein_coding	hyaluronoglucosaminidase 2 [Source:HGNC Symbol;Acc:HGNC:5321]	-
ENSG00000115464	12.4789	14.1739	14.3435	16.1264	15.9319	16.0923	USP34	2	61187463	61470769	-	18125	protein_coding	ubiquitin specific peptidase 34 [Source:HGNC Symbol;Acc:HGNC:20066]	-
ENSG00000109805	13.3345	13.5938	13.8151	13.8642	11.4338	14.4927	NCAPG	4	17810902	17844862	+	4921	protein_coding	non-SMC condensin I complex subunit G [Source:HGNC Symbol;Acc:HGNC:24304]	-
ENSG00000170290	14.8249	14.8452	15.2019	15.8819	12.7262	12.5086	SLN	11	107707378	107719693	-	906	protein_coding	sarcolipin [Source:HGNC Symbol;Acc:HGNC:11089]	-
ENSG00000171798	1.86184	2.06115	2.29547	1.74092	2.16592	1.51102	KNDC1	10	133160447	133226412	+	7985	protein_coding	kinase non-catalytic C-lobe domain containing 1 [Source:HGNC Symbol;Acc:HGNC:29374]	-
ENSG00000141526	3.63043	2.68883	2.71121	2.45372	3.39039	1.67262	SLC16A3	17	82228397	82261129	+	8995	protein_coding	solute carrier family 16 member 3 [Source:HGNC Symbol;Acc:HGNC:10924]	-
ENSG00000163697	14.9569	16.2319	14.555	17.5767	15.6227	18.1201	APBB2	4	40810027	41216714	-	12956	protein_coding	amyloid beta precursor protein binding family B member 2 [Source:HGNC Symbol;Acc:HGNC:582]	-
ENSG00000146950	2.79763	2.7295	2.04178	2.35217	2.55485	2.40335	SHROOM2	X	9786456	9949443	+	8191	protein_coding	shroom family member 2 [Source:HGNC Symbol;Acc:HGNC:630]	-
ENSG00000235823	8.55184	7.35574	6.61645	7.49267	7.29251	7.58868	OLMALINC	10	100373513	100454043	+	7763	lincRNA	oligodendrocyte maturation-associated long intergenic non-coding RNA [Source:HGNC Symbol;Acc:HGNC:28060]	-
ENSG00000160179	6.64994	5.53185	5.8029	5.13979	6.5834	5.24314	ABCG1	21	42199689	42297244	+	6121	protein_coding	ATP binding cassette subfamily G member 1 [Source:HGNC Symbol;Acc:HGNC:73]	-
ENSG00000119185	7.27749	7.06682	8.366	8.32657	7.07885	7.49767	ITGB1BP1	2	9403475	9423547	-	6678	protein_coding	integrin subunit beta 1 binding protein 1 [Source:HGNC Symbol;Acc:HGNC:23927]	-
ENSG00000100243	38.322	34.2604	34.3798	31.9091	35.6629	28.1166	CYB5R3	22	42617840	42649568	-	5973	protein_coding	cytochrome b5 reductase 3 [Source:HGNC Symbol;Acc:HGNC:2873]	-
ENSG00000066248	5.45744	6.4564	5.98798	5.35673	6.72865	4.93912	NGEF	2	232878686	233013272	-	4678	protein_coding	neuronal guanine nucleotide exchange factor [Source:HGNC Symbol;Acc:HGNC:7807]	-
ENSG00000214485	287.344	256.651	334.649	299.138	221.954	364.106	RPL7P1	5	150094302	150095048	+	747	processed_pseudogene	ribosomal protein L7 pseudogene 1 [Source:HGNC Symbol;Acc:HGNC:10367]	-
ENSG00000188976	13.3183	12.961	10.6565	12.3173	11.8546	10.1065	NOC2L	1	944204	959309	-	5539	protein_coding	NOC2 like nucleolar associated transcriptional repressor [Source:HGNC Symbol;Acc:HGNC:24517]	-
ENSG00000244675	6.23328	5.28509	6.57467	6.05801	5.59213	8.6706	AC108676.1	3	194496317	194501503	-	2969	sense_overlapping	novel transcript, sense overlapping to ATP13A3	-
ENSG00000102409	21.8107	17.5461	21.3271	19.696	17.1038	17.3617	BEX4	X	103215092	103217246	+	1328	protein_coding	brain expressed X-linked 4 [Source:HGNC Symbol;Acc:HGNC:25475]	-
ENSG00000146731	95.2493	95.3432	92.0213	91.5101	78.1763	98.1723	CCT6A	7	56051630	56063989	+	3901	protein_coding	chaperonin containing TCP1 subunit 6A [Source:HGNC Symbol;Acc:HGNC:1620]	-
ENSG00000173852	18.7976	22.6264	19.1672	23.7063	19.7338	22.4244	DPY19L1	7	34928876	35038271	-	6278	protein_coding	dpy-19 like C-mannosyltransferase 1 [Source:HGNC Symbol;Acc:HGNC:22205]	-
ENSG00000179750	12.8973	14.3431	12.1798	14.6959	12.1623	11.1815	APOBEC3B	22	38982347	38992804	+	1896	protein_coding	apolipoprotein B mRNA editing enzyme catalytic subunit 3B [Source:HGNC Symbol;Acc:HGNC:17352]	-
ENSG00000023909	3.94418	4.20116	4.3371	4.4659	4.28648	4.83976	GCLM	1	93885205	93909456	-	5420	protein_coding	glutamate-cysteine ligase modifier subunit [Source:HGNC Symbol;Acc:HGNC:4312]	-
ENSG00000136720	18.8398	20.1673	19.8465	21.0134	21.2723	18.2855	HS6ST1	2	128236716	128318577	-	4683	protein_coding	heparan sulfate 6-O-sulfotransferase 1 [Source:HGNC Symbol;Acc:HGNC:5201]	-
ENSG00000178498	1.75607	1.70317	1.82432	1.32771	1.79141	1.66134	DTX3	12	57604622	57609804	+	4087	protein_coding	deltex E3 ubiquitin ligase 3 [Source:HGNC Symbol;Acc:HGNC:24457]	-
ENSG00000171914	5.9333	6.6855	6.28974	7.42521	6.8892	6.72947	TLN2	15	62390526	62844631	+	16209	protein_coding	talin 2 [Source:HGNC Symbol;Acc:HGNC:15447]	-
ENSG00000160551	7.28516	9.30365	8.67536	9.9714	8.81718	10.1724	TAOK1	17	29390464	29551904	+	16980	protein_coding	TAO kinase 1 [Source:HGNC Symbol;Acc:HGNC:29259]	-
ENSG00000080824	130.262	125.377	116.954	131.363	100.7	136.734	HSP90AA1	14	102080738	102139699	-	5248	protein_coding	heat shock protein 90 alpha family class A member 1 [Source:HGNC Symbol;Acc:HGNC:5253]	-
ENSG00000173597	0.0278765	0.024058	0.0281554	0.0414425	0.0391853	0.0132812	SULT1B1	4	69721162	69787961	-	7356	protein_coding	sulfotransferase family 1B member 1 [Source:HGNC Symbol;Acc:HGNC:17845]	-
ENSG00000162591	1.82074	1.4163	1.83896	1.55046	1.94922	1.40181	MEGF6	1	3489920	3611495	-	7039	protein_coding	multiple EGF like domains 6 [Source:HGNC Symbol;Acc:HGNC:3232]	-
ENSG00000182272	27.7792	27.1817	25.9646	22.7767	29.982	21.3654	B4GALNT4	11	369796	382116	+	3761	protein_coding	beta-1,4-N-acetyl-galactosaminyltransferase 4 [Source:HGNC Symbol;Acc:HGNC:26315]	-
ENSG00000146143	14.6094	13.6384	14.4561	14.6971	12.2908	18.1284	PRIM2	6	57314805	57646849	+	4667	protein_coding	DNA primase subunit 2 [Source:HGNC Symbol;Acc:HGNC:9370]	-
ENSG00000003249	4.5904	5.23291	4.75521	5.06495	5.88407	4.24146	DBNDD1	16	90004865	90020128	-	4791	protein_coding	dysbindin domain containing 1 [Source:HGNC Symbol;Acc:HGNC:28455]	-
ENSG00000236098	3.81022	5.97875	5.24774	4.84054	2.33714	3.96067	AC097059.2	1	94318479	94324569	-	592	lincRNA	novel transcript	-
ENSG00000165304	31.287	31.0717	32.2709	33.7736	26.9479	35.6986	MELK	9	36572862	36677683	+	3087	protein_coding	maternal embryonic leucine zipper kinase [Source:HGNC Symbol;Acc:HGNC:16870]	-
ENSG00000158792	15.8215	12.9056	12.7671	12.3562	13.611	10.3916	SPATA2L	16	89696343	89701705	-	2482	protein_coding	spermatogenesis associated 2 like [Source:HGNC Symbol;Acc:HGNC:28393]	-
ENSG00000123453	1.98251	2.30431	1.65851	1.8815	2.04926	1.39294	SARDH	9	133663560	133739955	-	5120	protein_coding	sarcosine dehydrogenase [Source:HGNC Symbol;Acc:HGNC:10536]	-
ENSG00000198743	10.1059	11.0581	9.9521	8.16904	11.1853	9.54093	SLC5A3	21	34073570	34106262	+	11576	protein_coding	solute carrier family 5 member 3 [Source:HGNC Symbol;Acc:HGNC:11038]	-
ENSG00000281344	0.00975225	0.0184154	0.0199522	0.0181413	0.0208088	0.0231122	HELLPAR	12	102197585	102402596	+	205012	macro_lncRNA	HELLP associated long non-coding RNA [Source:HGNC Symbol;Acc:HGNC:43984]	-
ENSG00000139370	8.60943	7.81386	7.15053	8.70845	7.25863	7.9725	SLC15A4	12	128793191	128823983	-	5496	protein_coding	solute carrier family 15 member 4 [Source:HGNC Symbol;Acc:HGNC:23090]	-
ENSG00000189046	5.57421	4.12159	5.83347	6.65614	4.90902	3.98892	ALKBH2	12	109088188	109093631	-	2290	protein_coding	alkB homolog 2, alpha-ketoglutarate dependent dioxygenase [Source:HGNC Symbol;Acc:HGNC:32487]	-
ENSG00000133773	3.54952	2.99317	3.05138	3.30309	2.75755	3.47256	CCDC59	12	82223681	82358805	-	3784	protein_coding	coiled-coil domain containing 59 [Source:HGNC Symbol;Acc:HGNC:25005]	-
ENSG00000103249	7.21079	7.92689	8.44999	7.29931	9.48635	6.99121	CLCN7	16	1444934	1475580	-	8119	protein_coding	chloride voltage-gated channel 7 [Source:HGNC Symbol;Acc:HGNC:2025]	-
ENSG00000171045	4.59746	4.79749	4.29997	3.61028	5.69412	3.70862	TSNARE1	8	142212080	142403240	-	4070	protein_coding	t-SNARE domain containing 1 [Source:HGNC Symbol;Acc:HGNC:26437]	-
ENSG00000165891	8.82474	9.25613	8.23121	10.5631	8.97257	9.66424	E2F7	12	77021247	77065580	-	6303	protein_coding	E2F transcription factor 7 [Source:HGNC Symbol;Acc:HGNC:23820]	E2F
ENSG00000139842	18.6127	17.7443	17.5224	18.3244	17.1871	18.8527	CUL4A	13	113208193	113267108	+	7869	protein_coding	cullin 4A [Source:HGNC Symbol;Acc:HGNC:2554]	-
ENSG00000142227	23.0646	20.206	20.3756	18.4337	20.5767	18.4902	EMP3	19	48321509	48330553	+	1667	protein_coding	epithelial membrane protein 3 [Source:HGNC Symbol;Acc:HGNC:3335]	-
ENSG00000183864	10.0059	9.9631	8.71091	9.16223	11.3531	8.04685	TOB2	22	41433492	41447023	-	4565	protein_coding	transducer of ERBB2, 2 [Source:HGNC Symbol;Acc:HGNC:11980]	-
ENSG00000137207	49.9383	41.5232	39.3294	37.6646	40.0317	32.9761	YIPF3	6	43511827	43516990	-	3053	protein_coding	Yip1 domain family member 3 [Source:HGNC Symbol;Acc:HGNC:21023]	-
ENSG00000127528	13.718	13.2714	12.675	12.9615	17.6548	14.5238	KLF2	19	16324817	16327874	+	2018	protein_coding	Kruppel like factor 2 [Source:HGNC Symbol;Acc:HGNC:6347]	zf-C2H2
ENSG00000115761	11.3147	13.498	12.4299	14.0468	11.5781	13.4384	NOL10	2	10570766	10689987	-	3824	protein_coding	nucleolar protein 10 [Source:HGNC Symbol;Acc:HGNC:25862]	-
ENSG00000107949	10.6906	10.8722	11.3386	11.847	8.85633	12.1632	BCCIP	10	125823546	125853695	+	4498	protein_coding	BRCA2 and CDKN1A interacting protein [Source:HGNC Symbol;Acc:HGNC:978]	-
ENSG00000165672	32.6463	34.5103	34.367	35.9719	28.1752	36.6683	PRDX3	10	119167703	119178833	-	3417	protein_coding	peroxiredoxin 3 [Source:HGNC Symbol;Acc:HGNC:9354]	-
ENSG00000065548	36.3693	33.884	36.1201	37.0699	31.3244	41.6734	ZC3H15	2	186486156	186509363	+	3125	protein_coding	zinc finger CCCH-type containing 15 [Source:HGNC Symbol;Acc:HGNC:29528]	-
ENSG00000165476	9.16281	9.07111	9.05716	9.21292	8.85394	10.2574	REEP3	10	63521363	63625123	+	5248	protein_coding	receptor accessory protein 3 [Source:HGNC Symbol;Acc:HGNC:23711]	-
ENSG00000104783	6.15238	6.78527	6.32029	5.61756	7.07086	4.40035	KCNN4	19	43766533	43781261	-	3408	protein_coding	potassium calcium-activated channel subfamily N member 4 [Source:HGNC Symbol;Acc:HGNC:6293]	-
ENSG00000124160	11.6062	9.74623	10.3073	11.8722	10.205	13.1981	NCOA5	20	46060985	46089952	-	3220	protein_coding	nuclear receptor coactivator 5 [Source:HGNC Symbol;Acc:HGNC:15909]	-
ENSG00000064726	22.2693	21.2529	22.5045	21.9078	20.4103	27.5233	BTBD1	15	83016422	83067354	-	4169	protein_coding	BTB domain containing 1 [Source:HGNC Symbol;Acc:HGNC:1120]	-
ENSG00000054356	23.3829	24.2788	23.6043	20.8942	25.011	18.8569	PTPRN	2	219289623	219309648	-	8261	protein_coding	protein tyrosine phosphatase, receptor type N [Source:HGNC Symbol;Acc:HGNC:9676]	-
ENSG00000175040	7.52973	6.96503	6.41854	6.61331	7.52387	5.83151	CHST2	3	143119331	143124014	+	4582	protein_coding	carbohydrate sulfotransferase 2 [Source:HGNC Symbol;Acc:HGNC:1970]	-
ENSG00000101197	1.54254	1.17074	1.95575	0.897769	2.58352	1.40728	BIRC7	20	63235883	63240507	+	1562	protein_coding	baculoviral IAP repeat containing 7 [Source:HGNC Symbol;Acc:HGNC:13702]	-
ENSG00000120798	3.86312	3.53273	3.56869	3.15637	2.93148	3.44908	NR2C1	12	95020229	95073703	-	6529	protein_coding	nuclear receptor subfamily 2 group C member 1 [Source:HGNC Symbol;Acc:HGNC:7971]	RXR-like
ENSG00000124795	39.345	41.3379	42.8612	45.0321	35.0576	49.0274	DEK	6	18223868	18264823	-	4361	protein_coding	DEK proto-oncogene [Source:HGNC Symbol;Acc:HGNC:2768]	-
ENSG00000139436	1.34011	1.31119	1.60204	1.76941	1.47295	1.6629	GIT2	12	109929792	109996389	-	13542	protein_coding	GIT ArfGAP 2 [Source:HGNC Symbol;Acc:HGNC:4273]	-
ENSG00000164938	10.3776	11.6713	10.1804	10.6773	10.7153	11.4031	TP53INP1	8	94925972	94949411	-	5676	protein_coding	tumor protein p53 inducible nuclear protein 1 [Source:HGNC Symbol;Acc:HGNC:18022]	-
ENSG00000141519	1.92996	2.20303	2.17798	1.85463	2.01406	2.14793	CCDC40	17	80036632	80100613	+	9961	protein_coding	coiled-coil domain containing 40 [Source:HGNC Symbol;Acc:HGNC:26090]	-
ENSG00000163956	16.5933	14.1105	14.7261	13.0067	14.5958	12.0812	LRPAP1	4	3503597	3532559	-	11944	protein_coding	LDL receptor related protein associated protein 1 [Source:HGNC Symbol;Acc:HGNC:6701]	-
ENSG00000102003	1.65148	1.76462	1.32051	1.00545	1.80189	0.796184	SYP	X	49187804	49200259	-	5215	protein_coding	synaptophysin [Source:HGNC Symbol;Acc:HGNC:11506]	-
ENSG00000125450	15.9925	16.1647	16.312	15.8384	15.3532	15.4832	NUP85	17	75205659	75235758	+	5193	protein_coding	nucleoporin 85 [Source:HGNC Symbol;Acc:HGNC:8734]	-
ENSG00000249156	12.2508	11.386	10.7077	13.2812	12.3989	13.6039	TAF11L12	5	17610496	17611583	+	1088	protein_coding	TATA-box binding protein associated factor 11 like 12 [Source:HGNC Symbol;Acc:HGNC:53855]	-
ENSG00000158258	0.375811	0.416279	0.322813	0.384301	0.347571	0.468536	CLSTN2	3	139935185	140577397	+	14596	protein_coding	calsyntenin 2 [Source:HGNC Symbol;Acc:HGNC:17448]	-
ENSG00000112992	11.3597	12.8426	12.3714	15.1742	12.6626	15.6054	NNT	5	43602692	43707405	+	8245	protein_coding	nicotinamide nucleotide transhydrogenase [Source:HGNC Symbol;Acc:HGNC:7863]	-
ENSG00000108349	19.1158	19.4816	20.9059	20.1928	22.4092	19.2407	CASC3	17	40140318	40172183	+	6380	protein_coding	CASC3, exon junction complex subunit [Source:HGNC Symbol;Acc:HGNC:17040]	-
ENSG00000178053	18.3427	16.3798	19.034	18.1083	15.1352	18.792	MLF1	3	158571163	158607252	+	3569	protein_coding	myeloid leukemia factor 1 [Source:HGNC Symbol;Acc:HGNC:7125]	-
ENSG00000154928	0.803316	0.788686	0.99	0.745036	0.812198	0.793538	EPHB1	3	134597801	135260467	+	6956	protein_coding	EPH receptor B1 [Source:HGNC Symbol;Acc:HGNC:3392]	-
ENSG00000168477	0.592918	0.608109	0.481684	0.394741	0.72474	0.614095	TNXB	6	32041153	32115334	-	15909	protein_coding	tenascin XB [Source:HGNC Symbol;Acc:HGNC:11976]	-
ENSG00000205765	15.9076	16.0815	16.1875	18.6565	15.416	18.9011	C5orf51	5	41904188	41921636	+	5572	protein_coding	chromosome 5 open reading frame 51 [Source:HGNC Symbol;Acc:HGNC:27750]	-
ENSG00000027847	7.64758	7.23161	7.55596	6.85559	7.52357	5.82966	B4GALT7	5	177600100	177610347	+	4927	protein_coding	beta-1,4-galactosyltransferase 7 [Source:HGNC Symbol;Acc:HGNC:930]	-
ENSG00000100138	25.5099	21.8043	23.4325	21.7662	19.6362	18.0388	SNU13	22	41673930	41690504	-	2930	protein_coding	small nuclear ribonucleoprotein 13 [Source:HGNC Symbol;Acc:HGNC:7819]	-
ENSG00000113569	19.2111	18.2727	17.5639	22.0227	17.9573	20.7233	NUP155	5	37288137	37371181	-	9233	protein_coding	nucleoporin 155 [Source:HGNC Symbol;Acc:HGNC:8063]	-
ENSG00000101074	1.07965	0.899634	0.902444	0.929829	1.17225	1.95109	R3HDML	20	44336986	44351235	+	1377	protein_coding	R3H domain containing like [Source:HGNC Symbol;Acc:HGNC:16249]	-
ENSG00000113441	2.78051	3.05269	3.75801	3.65438	3.30429	3.84297	LNPEP	5	96935394	97037515	+	15266	protein_coding	leucyl and cystinyl aminopeptidase [Source:HGNC Symbol;Acc:HGNC:6656]	-
ENSG00000115310	55.5781	53.299	53.9988	51.2062	53.7622	51.0392	RTN4	2	54972187	55112621	-	6644	protein_coding	reticulon 4 [Source:HGNC Symbol;Acc:HGNC:14085]	-
ENSG00000182087	39.1449	37.1561	35.4005	34.5311	36.5404	29.0593	TMEM259	19	1009648	1021179	-	4031	protein_coding	transmembrane protein 259 [Source:HGNC Symbol;Acc:HGNC:17039]	-
ENSG00000204869	3.70208	2.50214	2.08501	2.58612	2.80122	3.47511	IGFL4	19	46039748	46077118	-	3725	protein_coding	IGF like family member 4 [Source:HGNC Symbol;Acc:HGNC:32931]	-
ENSG00000129757	10.4267	8.64144	9.23558	8.39017	7.77035	6.38693	CDKN1C	11	2883213	2885773	-	2478	protein_coding	cyclin dependent kinase inhibitor 1C [Source:HGNC Symbol;Acc:HGNC:1786]	-
ENSG00000166710	160.372	140.154	158.629	132.442	124.261	151.583	B2M	15	44711487	44718877	+	6079	protein_coding	beta-2-microglobulin [Source:HGNC Symbol;Acc:HGNC:914]	-
ENSG00000270885	5.22603	4.51439	5.20439	5.44937	5.53119	3.38952	RASL10B	17	35731649	35743521	+	3502	protein_coding	RAS like family 10 member B [Source:HGNC Symbol;Acc:HGNC:30295]	-
ENSG00000108312	18.5911	17.4955	16.43	18.9459	16.3146	16.6809	UBTF	17	44205033	44221626	-	6993	protein_coding	upstream binding transcription factor [Source:HGNC Symbol;Acc:HGNC:12511]	HMG
ENSG00000137210	7.83612	8.28192	10.119	7.82546	8.0817	8.44065	TMEM14B	6	10747759	10852753	+	4815	protein_coding	transmembrane protein 14B [Source:HGNC Symbol;Acc:HGNC:21384]	-
ENSG00000100578	1.87763	2.25326	1.92692	2.17922	1.96995	2.17764	KIAA0586	14	58427385	58551289	+	10184	protein_coding	KIAA0586 [Source:HGNC Symbol;Acc:HGNC:19960]	-
ENSG00000111424	7.77917	6.76819	5.92241	7.10281	7.00044	6.26745	VDR	12	47841537	47943048	-	5674	protein_coding	vitamin D receptor [Source:HGNC Symbol;Acc:HGNC:12679]	THR-like
ENSG00000151117	2.29562	2.64156	2.25757	2.4572	2.17391	1.69236	TMEM86A	11	18693122	18704785	+	4243	protein_coding	transmembrane protein 86A [Source:HGNC Symbol;Acc:HGNC:26890]	-
ENSG00000129353	13.9268	12.4518	12.3091	12.8463	12.6219	11.9686	SLC44A2	19	10602457	10644559	+	5216	protein_coding	solute carrier family 44 member 2 [Source:HGNC Symbol;Acc:HGNC:17292]	-
ENSG00000135439	6.85004	6.68989	6.54148	6.62444	7.82312	6.14233	AGAP2	12	57723761	57742157	-	6728	protein_coding	ArfGAP with GTPase domain, ankyrin repeat and PH domain 2 [Source:HGNC Symbol;Acc:HGNC:16921]	-
ENSG00000187266	15.0181	16.2084	15.4207	16.297	14.9788	12.5016	EPOR	19	11377205	11384342	-	3079	protein_coding	erythropoietin receptor [Source:HGNC Symbol;Acc:HGNC:3416]	-
ENSG00000130193	8.25607	7.7817	6.13536	6.04713	6.60469	4.07735	THEM6	8	142727203	142736927	+	3055	protein_coding	thioesterase superfamily member 6 [Source:HGNC Symbol;Acc:HGNC:29656]	-
ENSG00000174197	3.03505	3.38883	3.01555	3.33331	3.45551	3.68347	MGA	15	41621224	41773081	+	17651	protein_coding	MGA, MAX dimerization protein [Source:HGNC Symbol;Acc:HGNC:14010]	T-box
ENSG00000114790	5.20213	5.16931	4.7731	5.27616	5.44041	6.01592	ARHGEF26	3	154121003	154257827	+	5489	protein_coding	Rho guanine nucleotide exchange factor 26 [Source:HGNC Symbol;Acc:HGNC:24490]	-
ENSG00000133740	3.35539	2.90573	3.16187	2.62271	2.69381	2.64512	E2F5	8	85177225	85217158	+	5928	protein_coding	E2F transcription factor 5 [Source:HGNC Symbol;Acc:HGNC:3119]	E2F
ENSG00000244486	65.627	63.5633	56.396	57.1744	65.7939	44.5204	SCARF2	22	20424815	20437826	-	3341	protein_coding	scavenger receptor class F member 2 [Source:HGNC Symbol;Acc:HGNC:19869]	-
ENSG00000249790	11.7871	11.1302	12.473	12.4402	13.5586	10.2026	AC092490.1	12	8788257	8795789	+	2279	lincRNA	novel transcript	-
ENSG00000077232	13.7019	14.0566	13.5948	14.534	12.8104	14.4744	DNAJC10	2	182716041	182794464	+	21835	protein_coding	DnaJ heat shock protein family (Hsp40) member C10 [Source:HGNC Symbol;Acc:HGNC:24637]	-
ENSG00000100221	12.3007	11.6453	13.6207	11.6838	14.5256	13.2114	JOSD1	22	38685543	38701556	-	4326	protein_coding	Josephin domain containing 1 [Source:HGNC Symbol;Acc:HGNC:28953]	-
ENSG00000106546	0.70417	0.503692	0.583068	0.565867	0.670592	0.664931	AHR	7	16916359	17346152	+	8081	protein_coding	aryl hydrocarbon receptor [Source:HGNC Symbol;Acc:HGNC:348]	bHLH
ENSG00000171241	16.8775	17.4232	16.5703	19.266	14.2734	16.7611	SHCBP1	16	46580554	46621626	-	4459	protein_coding	SHC binding and spindle associated 1 [Source:HGNC Symbol;Acc:HGNC:29547]	-
ENSG00000007202	28.655	30.6609	30.5116	32.436	30.557	34.0007	KIAA0100	17	28614440	28645454	-	9235	protein_coding	KIAA0100 [Source:HGNC Symbol;Acc:HGNC:28960]	-
ENSG00000136810	87.5363	84.9213	101.243	90.1206	73.9549	105.182	TXN	9	110243811	110256640	-	1142	protein_coding	thioredoxin [Source:HGNC Symbol;Acc:HGNC:12435]	-
ENSG00000172239	51.4311	49.753	49.8691	49.6968	46.327	54.7688	PAIP1	5	43526267	43557758	-	3391	protein_coding	poly(A) binding protein interacting protein 1 [Source:HGNC Symbol;Acc:HGNC:16945]	-
ENSG00000169439	10.375	9.61064	9.8396	9.26113	8.31189	9.99364	SDC2	8	96493351	96611780	+	4536	protein_coding	syndecan 2 [Source:HGNC Symbol;Acc:HGNC:10659]	-
ENSG00000167325	34.5488	36.0551	34.9317	38.0973	31.2745	39.4224	RRM1	11	4094707	4138876	+	4177	protein_coding	ribonucleotide reductase catalytic subunit M1 [Source:HGNC Symbol;Acc:HGNC:10451]	-
ENSG00000136153	3.30775	3.14927	2.9336	3.34833	2.74865	3.03623	LMO7	13	75620434	75859870	+	14367	protein_coding	LIM domain 7 [Source:HGNC Symbol;Acc:HGNC:6646]	-
ENSG00000124006	17.7408	18.3029	20.0894	17.4201	21.8457	16.132	OBSL1	2	219550729	219571859	-	9611	protein_coding	obscurin like 1 [Source:HGNC Symbol;Acc:HGNC:29092]	-
ENSG00000136010	1.7717	2.05949	1.74682	2.07128	1.82293	2.04994	ALDH1L2	12	105019784	105084577	-	8507	protein_coding	aldehyde dehydrogenase 1 family member L2 [Source:HGNC Symbol;Acc:HGNC:26777]	-
ENSG00000163913	3.89434	3.57517	3.97092	3.52433	3.66741	3.4725	IFT122	3	129440036	129520507	+	9636	protein_coding	intraflagellar transport 122 [Source:HGNC Symbol;Acc:HGNC:13556]	-
ENSG00000104435	3.23389	2.19778	2.87167	2.42642	2.97766	3.16417	STMN2	8	79610814	79666175	+	2362	protein_coding	stathmin 2 [Source:HGNC Symbol;Acc:HGNC:10577]	-
ENSG00000136628	28.1533	32.1362	31.0856	33.7518	29.3219	33.0734	EPRS	1	219968601	220046658	-	5450	protein_coding	glutamyl-prolyl-tRNA synthetase [Source:HGNC Symbol;Acc:HGNC:3418]	-
ENSG00000160445	12.5053	13.1885	12.0262	12.3336	13.1789	11.0104	ZER1	9	128729786	128772414	-	4370	protein_coding	zyg-11 related cell cycle regulator [Source:HGNC Symbol;Acc:HGNC:30960]	-
ENSG00000124198	9.32453	11.0199	10.5524	11.6692	10.5503	11.6919	ARFGEF2	20	48921890	49036693	+	8945	protein_coding	ADP ribosylation factor guanine nucleotide exchange factor 2 [Source:HGNC Symbol;Acc:HGNC:15853]	-
ENSG00000004897	17.0758	16.3209	17.846	18.3786	16.6511	21.525	CDC27	17	47117703	47189422	-	6824	protein_coding	cell division cycle 27 [Source:HGNC Symbol;Acc:HGNC:1728]	-
ENSG00000266401	1.51504	1.25684	2.09958	1.63425	1.78297	4.43159	AP002478.1	18	3653410	3656282	+	1455	antisense	novel transcript, antisense to DLGAP1	-
ENSG00000119888	3.27655	2.66967	2.24048	2.88029	2.76919	2.42399	EPCAM	2	47345158	47387601	+	2519	protein_coding	epithelial cell adhesion molecule [Source:HGNC Symbol;Acc:HGNC:11529]	-
ENSG00000198879	1.28252	1.61211	1.44622	1.81937	1.39012	1.75702	SFMBT2	10	7158624	7411486	-	9953	protein_coding	Scm like with four mbt domains 2 [Source:HGNC Symbol;Acc:HGNC:20256]	-
ENSG00000149136	45.1516	42.8223	45.2513	46.5835	41.9493	45.6808	SSRP1	11	57325985	57335877	-	6323	protein_coding	structure specific recognition protein 1 [Source:HGNC Symbol;Acc:HGNC:11327]	HMG
ENSG00000156110	14.9093	13.3395	15.6927	13.7489	12.7466	15.2497	ADK	10	74151185	74709303	+	3184	protein_coding	adenosine kinase [Source:HGNC Symbol;Acc:HGNC:257]	-
ENSG00000086730	8.79792	8.6571	6.78978	6.10373	8.06712	6.44861	LAT2	7	74199652	74229834	+	4545	protein_coding	linker for activation of T cells family member 2 [Source:HGNC Symbol;Acc:HGNC:12749]	-
ENSG00000123600	1.26203	1.2297	1.55734	1.37386	1.45926	1.68258	METTL8	2	171317405	171434802	-	10074	protein_coding	methyltransferase like 8 [Source:HGNC Symbol;Acc:HGNC:25856]	-
ENSG00000008869	5.16647	5.39151	5.83651	5.98112	6.16117	7.20282	HEATR5B	2	36968383	37084342	-	8206	protein_coding	HEAT repeat containing 5B [Source:HGNC Symbol;Acc:HGNC:29273]	-
ENSG00000090889	31.7224	35.0454	34.6556	38.1854	30.6879	36.5311	KIF4A	X	70290090	70420832	+	4533	protein_coding	kinesin family member 4A [Source:HGNC Symbol;Acc:HGNC:13339]	-
ENSG00000181856	4.0799	2.84308	3.46806	3.51114	3.44814	3.28391	SLC2A4	17	7281667	7288257	+	4046	protein_coding	solute carrier family 2 member 4 [Source:HGNC Symbol;Acc:HGNC:11009]	-
ENSG00000148655	0.617366	0.350705	0.26836	0.418241	0.298793	0.387211	LRMDA	10	75431453	76560167	+	6560	protein_coding	leucine rich melanocyte differentiation associated [Source:HGNC Symbol;Acc:HGNC:23405]	-
ENSG00000143418	16.8675	16.31	18.363	14.9143	17.1682	18.113	CERS2	1	150960583	150975004	-	4644	protein_coding	ceramide synthase 2 [Source:HGNC Symbol;Acc:HGNC:14076]	-
ENSG00000137812	7.08705	7.95362	7.03672	8.76187	6.89544	8.16837	KNL1	15	40594020	40664342	+	10250	protein_coding	kinetochore scaffold 1 [Source:HGNC Symbol;Acc:HGNC:24054]	-
ENSG00000198791	7.08797	6.49039	6.74724	6.69709	5.31557	8.28496	CNOT7	8	17224964	17246878	-	10943	protein_coding	CCR4-NOT transcription complex subunit 7 [Source:HGNC Symbol;Acc:HGNC:14101]	-
ENSG00000136824	13.1332	15.8329	16.3306	17.8066	15.063	18.3294	SMC2	9	104094260	104141417	+	6468	protein_coding	structural maintenance of chromosomes 2 [Source:HGNC Symbol;Acc:HGNC:14011]	-
ENSG00000243709	5.42198	4.71049	3.94288	5.57792	4.72537	3.97812	LEFTY1	1	225886282	225911382	-	1891	protein_coding	left-right determination factor 1 [Source:HGNC Symbol;Acc:HGNC:6552]	-
ENSG00000135763	2.08442	2.99817	2.56257	2.70256	2.56497	2.18966	URB2	1	229626234	229660199	+	6001	protein_coding	URB2 ribosome biogenesis 2 homolog (S. cerevisiae) [Source:HGNC Symbol;Acc:HGNC:28967]	-
ENSG00000174851	54.9204	45.5744	47.6049	41.4186	40.6708	39.161	YIF1A	11	66284580	66289170	-	2370	protein_coding	Yip1 interacting factor homolog A, membrane trafficking protein [Source:HGNC Symbol;Acc:HGNC:16688]	-
ENSG00000198858	36.6326	36.667	36.5088	30.7016	34.8977	26.3486	R3HDM4	19	896503	913245	-	2957	protein_coding	R3H domain containing 4 [Source:HGNC Symbol;Acc:HGNC:28270]	-
ENSG00000174780	62.4097	63.8832	66.4183	66.6061	56.2858	69.6539	SRP72	4	56467336	56503681	+	6426	protein_coding	signal recognition particle 72 [Source:HGNC Symbol;Acc:HGNC:11303]	-
ENSG00000142235	4.13411	5.41291	3.55418	4.41112	6.17491	3.7927	LMTK3	19	48485271	48513935	-	5667	protein_coding	lemur tyrosine kinase 3 [Source:HGNC Symbol;Acc:HGNC:19295]	-
ENSG00000105810	9.51703	10.7828	11.8506	11.1895	10.8857	12.3595	CDK6	7	92604921	92836594	-	12260	protein_coding	cyclin dependent kinase 6 [Source:HGNC Symbol;Acc:HGNC:1777]	-
ENSG00000168411	13.7261	15.7946	14.7124	15.8815	14.6241	15.8596	RFWD3	16	74621394	74666881	-	6465	protein_coding	ring finger and WD repeat domain 3 [Source:HGNC Symbol;Acc:HGNC:25539]	-
ENSG00000178776	8.2806	9.33694	9.62427	8.75952	7.20618	12.0535	C5orf46	5	147880726	147906538	-	1232	protein_coding	chromosome 5 open reading frame 46 [Source:HGNC Symbol;Acc:HGNC:33768]	-
ENSG00000131747	158.613	170.767	169.072	186.87	150.442	184.275	TOP2A	17	40388516	40417950	-	6437	protein_coding	DNA topoisomerase II alpha [Source:HGNC Symbol;Acc:HGNC:11989]	-
ENSG00000066322	57.1132	54.4254	56.7552	52.7744	49.3941	48.7508	ELOVL1	1	43363397	43368074	-	2507	protein_coding	ELOVL fatty acid elongase 1 [Source:HGNC Symbol;Acc:HGNC:14418]	-
ENSG00000215246	2.25259	1.96521	2.54279	2.92419	2.83115	2.86187	AC116351.1	5	987180	997308	-	3482	antisense	uncharacterized LOC100506688 [Source:NCBI gene;Acc:100506688]	-
ENSG00000110492	147.351	131.251	123.432	113.167	110.836	98.1858	MDK	11	46380756	46383837	+	2196	protein_coding	midkine [Source:HGNC Symbol;Acc:HGNC:6972]	-
ENSG00000186868	2.39488	2.36831	2.59236	2.16992	2.67382	1.89893	MAPT	17	45894382	46028334	+	14920	protein_coding	microtubule associated protein tau [Source:HGNC Symbol;Acc:HGNC:6893]	-
ENSG00000242485	10.1316	9.45792	9.23011	8.72565	8.27109	9.5664	MRPL20	1	1401908	1407313	-	2788	protein_coding	mitochondrial ribosomal protein L20 [Source:HGNC Symbol;Acc:HGNC:14478]	-
ENSG00000048544	25.0007	24.7424	25.5208	24.9949	20.7374	27.6189	MRPS10	6	42206801	42217865	-	2110	protein_coding	mitochondrial ribosomal protein S10 [Source:HGNC Symbol;Acc:HGNC:14502]	-
ENSG00000100316	378.698	364.638	450.1	379.832	353.881	366.948	RPL3	22	39312882	39320389	-	4787	protein_coding	ribosomal protein L3 [Source:HGNC Symbol;Acc:HGNC:10332]	-
ENSG00000112514	67.6062	55.7201	65.2466	57.7852	56.6661	54.2382	CUTA	6	33416442	33418317	-	1876	protein_coding	cutA divalent cation tolerance homolog [Source:HGNC Symbol;Acc:HGNC:21101]	-
ENSG00000115461	106.405	114.528	88.9834	100.494	117.339	93.943	IGFBP5	2	216672105	216695525	-	6442	protein_coding	insulin like growth factor binding protein 5 [Source:HGNC Symbol;Acc:HGNC:5474]	-
ENSG00000155506	21.5515	25.0841	21.6513	25.208	25.5526	22.6984	LARP1	5	154712902	154817607	+	8492	protein_coding	La ribonucleoprotein domain family member 1 [Source:HGNC Symbol;Acc:HGNC:29531]	-
ENSG00000279717	3.1	3.65524	3.32429	3.89172	4.60507	5.45189	AC005336.3	19	15904556	15907234	+	2679	TEC	TEC	-
ENSG00000139044	3.79988	3.82273	3.18191	4.02206	3.65189	2.73157	B4GALNT3	12	460364	563509	+	6867	protein_coding	beta-1,4-N-acetyl-galactosaminyltransferase 3 [Source:HGNC Symbol;Acc:HGNC:24137]	-
ENSG00000147155	31.176	29.4094	28.6938	31.1052	26.0129	27.7395	EBP	X	48521158	48528716	+	2409	protein_coding	EBP, cholestenol delta-isomerase [Source:HGNC Symbol;Acc:HGNC:3133]	-
ENSG00000163960	8.13627	9.46165	9.28615	10.222	9.4406	9.31019	UBXN7	3	196347662	196432474	-	11291	protein_coding	UBX domain protein 7 [Source:HGNC Symbol;Acc:HGNC:29119]	-
ENSG00000113430	7.02956	5.49039	7.30222	7.51569	6.38957	5.43144	IRX4	5	1877413	1887236	-	2815	protein_coding	iroquois homeobox 4 [Source:HGNC Symbol;Acc:HGNC:6129]	Homeobox
ENSG00000188677	4.37652	4.04796	4.44828	4.34855	4.33753	4.69809	PARVB	22	43999211	44172949	+	7403	protein_coding	parvin beta [Source:HGNC Symbol;Acc:HGNC:14653]	-
ENSG00000073803	4.35769	4.2433	4.01982	3.83026	3.78149	3.85817	MAP3K13	3	185282941	185489097	+	12623	protein_coding	mitogen-activated protein kinase kinase kinase 13 [Source:HGNC Symbol;Acc:HGNC:6852]	-
ENSG00000112473	71.9329	65.7498	57.547	57.4985	58.075	52.7458	SLC39A7	6	33200445	33204439	+	2845	protein_coding	solute carrier family 39 member 7 [Source:HGNC Symbol;Acc:HGNC:4927]	-
ENSG00000116337	29.731	29.1191	29.2317	26.0305	31.1694	23.7833	AMPD2	1	109616104	109632051	+	6823	protein_coding	adenosine monophosphate deaminase 2 [Source:HGNC Symbol;Acc:HGNC:469]	-
ENSG00000132394	8.78765	9.60024	11.6559	9.16694	8.9296	9.1603	EEFSEC	3	128153454	128408646	+	2421	protein_coding	eukaryotic elongation factor, selenocysteine-tRNA specific [Source:HGNC Symbol;Acc:HGNC:24614]	-
ENSG00000136159	9.28534	9.08192	9.72375	10.2586	9.42506	10.2912	NUDT15	13	48037567	48047222	+	2098	protein_coding	nudix hydrolase 15 [Source:HGNC Symbol;Acc:HGNC:23063]	-
ENSG00000182580	5.84817	6.24787	5.73531	6.86117	7.4924	5.33536	EPHB3	3	184561784	184582409	+	4532	protein_coding	EPH receptor B3 [Source:HGNC Symbol;Acc:HGNC:3394]	-
ENSG00000177383	71.4135	62.4879	64.0575	66.3368	58.3542	59.4479	MAGEF1	3	184710367	184712002	-	1636	protein_coding	MAGE family member F1 [Source:HGNC Symbol;Acc:HGNC:29639]	-
ENSG00000181852	11.3477	12.1644	12.1979	10.5768	10.7327	11.9711	RNF41	12	56202175	56221933	-	6537	protein_coding	ring finger protein 41 [Source:HGNC Symbol;Acc:HGNC:18401]	-
ENSG00000273274	0.507296	0.464237	0.326788	0.370553	0.440209	0.380616	ZBTB8B	1	32465069	32496686	+	12834	protein_coding	zinc finger and BTB domain containing 8B [Source:HGNC Symbol;Acc:HGNC:37057]	ZBTB
ENSG00000198964	4.06674	4.51442	5.09804	4.96942	4.78843	6.13167	SGMS1	10	50305586	50625163	-	6429	protein_coding	sphingomyelin synthase 1 [Source:HGNC Symbol;Acc:HGNC:29799]	-
ENSG00000162702	15.28	15.5219	13.9096	16.7279	16.1583	18.0723	ZNF281	1	200404940	200410056	-	4895	protein_coding	zinc finger protein 281 [Source:HGNC Symbol;Acc:HGNC:13075]	zf-C2H2
ENSG00000127481	6.72728	8.81209	7.33387	8.41352	9.30802	8.50464	UBR4	1	19074506	19210276	-	24675	protein_coding	ubiquitin protein ligase E3 component n-recognin 4 [Source:HGNC Symbol;Acc:HGNC:30313]	-
ENSG00000065978	637.703	629.638	700.555	630.015	645.734	540.671	YBX1	1	42682427	42702349	+	1930	protein_coding	Y-box binding protein 1 [Source:HGNC Symbol;Acc:HGNC:8014]	CSD
ENSG00000176973	11.6032	9.9531	11.5417	11.0817	9.09422	7.40429	FAM89B	11	65572349	65574198	+	1458	protein_coding	family with sequence similarity 89 member B [Source:HGNC Symbol;Acc:HGNC:16708]	-
ENSG00000108370	7.59805	7.12272	7.39999	7.28328	7.38969	7.8828	RGS9	17	65100812	65227703	+	6990	protein_coding	regulator of G protein signaling 9 [Source:HGNC Symbol;Acc:HGNC:10004]	-
ENSG00000113407	66.2821	63.6121	63.5767	66.1204	57.8612	66.8822	TARS	5	33440696	33469539	+	5718	protein_coding	threonyl-tRNA synthetase [Source:HGNC Symbol;Acc:HGNC:11572]	-
ENSG00000127220	18.6966	18.4979	18.9305	19.3394	20.2947	16.7985	ABHD8	19	17292131	17310236	-	2210	protein_coding	abhydrolase domain containing 8 [Source:HGNC Symbol;Acc:HGNC:23759]	-
ENSG00000137076	42.7936	46.5084	45.8374	50.6653	50.2402	45.954	TLN1	9	35696948	35732395	-	10076	protein_coding	talin 1 [Source:HGNC Symbol;Acc:HGNC:11845]	-
ENSG00000235552	68.02	68.3259	89.5422	68.8712	65.5168	59.4917	RPL6P27	18	6462144	6463015	-	872	transcribed_processed_pseudogene	ribosomal protein L6 pseudogene 27 [Source:HGNC Symbol;Acc:HGNC:36133]	-
ENSG00000105483	0.837738	1.00053	0.938351	1.23716	1.06262	1.27871	CARD8	19	48180770	48255946	-	12912	protein_coding	caspase recruitment domain family member 8 [Source:HGNC Symbol;Acc:HGNC:17057]	-
ENSG00000111727	1.81656	1.77676	2.29342	2.09746	1.86405	2.40166	HCFC2	12	104064457	104106524	+	6773	protein_coding	host cell factor C2 [Source:HGNC Symbol;Acc:HGNC:24972]	-
ENSG00000280639	1.45512	1.1592	1.04977	1.55944	1.29469	1.7522	LINC02204	15	70570958	70586606	-	3206	lincRNA	long intergenic non-protein coding RNA 2204 [Source:HGNC Symbol;Acc:HGNC:53070]	-
ENSG00000163808	8.49725	9.91171	8.67044	11.5249	8.4538	11.3039	KIF15	3	44761717	44873376	+	5285	protein_coding	kinesin family member 15 [Source:HGNC Symbol;Acc:HGNC:17273]	-
ENSG00000090060	6.95926	6.95444	6.72875	7.61292	6.14157	7.76383	PAPOLA	14	96501433	96567111	+	12766	protein_coding	poly(A) polymerase alpha [Source:HGNC Symbol;Acc:HGNC:14981]	-
ENSG00000109323	4.95492	5.1842	4.51065	4.68323	4.9829	4.7879	MANBA	4	102630770	102760994	-	11743	protein_coding	mannosidase beta [Source:HGNC Symbol;Acc:HGNC:6831]	-
ENSG00000179344	1.26489	1.04652	0.527913	0.708667	0.705336	0.438279	HLA-DQB1	6	32659467	32668383	-	4904	protein_coding	major histocompatibility complex, class II, DQ beta 1 [Source:HGNC Symbol;Acc:HGNC:4944]	-
ENSG00000128595	127.196	126.341	118.825	117.963	116.849	121.103	CALU	7	128739292	128771807	+	4537	protein_coding	calumenin [Source:HGNC Symbol;Acc:HGNC:1458]	-
ENSG00000102699	12.1079	14.6991	13.796	15.9947	15.5691	17.1772	PARP4	13	24420926	24512810	-	6080	protein_coding	poly(ADP-ribose) polymerase family member 4 [Source:HGNC Symbol;Acc:HGNC:271]	-
ENSG00000267107	1.20111	0.987222	1.35977	1.19303	0.935097	0.628839	PCAT19	19	41454169	41500649	-	3884	lincRNA	prostate cancer associated transcript 19 [Source:HGNC Symbol;Acc:HGNC:49593]	-
ENSG00000079246	91.4284	87.6162	82.8652	88.3137	73.9218	89.64	XRCC5	2	216107464	216206303	+	5463	protein_coding	X-ray repair cross complementing 5 [Source:HGNC Symbol;Acc:HGNC:12833]	-
ENSG00000196517	1.89796	1.56652	1.89688	2.09183	2.04494	1.66646	SLC6A9	1	43991500	44031467	-	5159	protein_coding	solute carrier family 6 member 9 [Source:HGNC Symbol;Acc:HGNC:11056]	-
ENSG00000101665	10.033	9.84539	10.0305	9.44899	10.4921	8.79326	SMAD7	18	48919853	48952052	-	5033	protein_coding	SMAD family member 7 [Source:HGNC Symbol;Acc:HGNC:6773]	MH1
ENSG00000185345	0.712262	0.580981	0.528158	0.439638	0.638747	0.395184	PRKN	6	161347420	162727771	-	5686	protein_coding	parkin RBR E3 ubiquitin protein ligase [Source:HGNC Symbol;Acc:HGNC:8607]	-
ENSG00000180616	2.78784	2.88491	1.94529	2.51584	2.3935	2.49467	SSTR2	17	73165012	73176633	+	7852	protein_coding	somatostatin receptor 2 [Source:HGNC Symbol;Acc:HGNC:11331]	-
ENSG00000184216	69.1774	67.8514	72.2766	67.9039	76.0927	61.0084	IRAK1	X	154010500	154019980	-	4001	protein_coding	interleukin 1 receptor associated kinase 1 [Source:HGNC Symbol;Acc:HGNC:6112]	-
ENSG00000179604	31.0742	29.3597	28.6034	30.1503	27.6446	25.6387	CDC42EP4	17	73283624	73312175	-	5007	protein_coding	CDC42 effector protein 4 [Source:HGNC Symbol;Acc:HGNC:17147]	-
ENSG00000064763	0.937945	1.24282	1.55017	1.43101	1.37438	1.66107	FAR2	12	29149103	29340980	+	5411	protein_coding	fatty acyl-CoA reductase 2 [Source:HGNC Symbol;Acc:HGNC:25531]	-
ENSG00000101098	12.1515	10.7986	10.9105	11.1377	12.7901	10.0493	RIMS4	20	44751808	44810338	-	5206	protein_coding	regulating synaptic membrane exocytosis 4 [Source:HGNC Symbol;Acc:HGNC:16183]	-
ENSG00000132155	23.6692	22.7857	23.6883	24.2576	24.0531	25.8279	RAF1	3	12583601	12664226	-	7847	protein_coding	Raf-1 proto-oncogene, serine/threonine kinase [Source:HGNC Symbol;Acc:HGNC:9829]	-
ENSG00000110628	7.60872	6.34734	7.17837	6.29659	6.70191	5.64199	SLC22A18	11	2899721	2925246	+	5316	protein_coding	solute carrier family 22 member 18 [Source:HGNC Symbol;Acc:HGNC:10964]	-
ENSG00000121073	6.94427	7.12501	7.30199	7.47729	5.80579	7.66343	SLC35B1	17	49700934	49709014	-	5928	protein_coding	solute carrier family 35 member B1 [Source:HGNC Symbol;Acc:HGNC:20798]	-
ENSG00000158856	5.73048	6.23797	5.92672	4.89343	6.66326	4.69589	DMTN	8	22048995	22082527	+	4473	protein_coding	dematin actin binding protein [Source:HGNC Symbol;Acc:HGNC:3382]	-
ENSG00000175727	6.34497	7.20356	6.93349	7.50234	8.61529	7.22975	MLXIP	12	122078722	122147347	+	13905	protein_coding	MLX interacting protein [Source:HGNC Symbol;Acc:HGNC:17055]	bHLH
ENSG00000145214	5.26058	5.0207	4.97983	5.14015	5.54456	4.25579	DGKQ	4	958887	986895	-	4970	protein_coding	diacylglycerol kinase theta [Source:HGNC Symbol;Acc:HGNC:2856]	-
ENSG00000155561	10.1534	11.9235	11.22	12.8198	11.2968	13.6562	NUP205	7	135557919	135648757	+	7619	protein_coding	nucleoporin 205 [Source:HGNC Symbol;Acc:HGNC:18658]	-
ENSG00000177697	60.2472	57.6272	59.9954	51.7272	58.0594	46.0696	CD151	11	832843	839831	+	3938	protein_coding	CD151 molecule (Raph blood group) [Source:HGNC Symbol;Acc:HGNC:1630]	-
ENSG00000109103	22.1734	21.3506	22.0015	20.4383	23.0913	17.5751	UNC119	17	28546707	28552668	-	5128	protein_coding	unc-119 lipid binding chaperone [Source:HGNC Symbol;Acc:HGNC:12565]	-
ENSG00000155115	15.711	19.516	15.1403	17.9996	12.6429	15.4282	GTF3C6	6	110958560	110967890	+	1067	protein_coding	general transcription factor IIIC subunit 6 [Source:HGNC Symbol;Acc:HGNC:20872]	-
ENSG00000114646	6.09401	5.3775	5.62131	4.38494	5.44012	4.62078	CSPG5	3	47562239	47580792	-	4366	protein_coding	chondroitin sulfate proteoglycan 5 [Source:HGNC Symbol;Acc:HGNC:2467]	-
ENSG00000103485	32.8393	28.2318	27.6944	31.0208	25.5165	26.9725	QPRT	16	29679008	29698699	+	3642	protein_coding	quinolinate phosphoribosyltransferase [Source:HGNC Symbol;Acc:HGNC:9755]	-
ENSG00000122565	64.8294	63.9983	70.5654	65.1873	55.5129	71.5725	CBX3	7	26201162	26213356	+	4641	protein_coding	chromobox 3 [Source:HGNC Symbol;Acc:HGNC:1553]	-
ENSG00000126895	0.910565	0.995396	1.88533	0.839288	1.27996	0.737495	AVPR2	X	153902531	153907166	+	2252	protein_coding	arginine vasopressin receptor 2 [Source:HGNC Symbol;Acc:HGNC:897]	-
ENSG00000225649	2.86406	3.08839	2.20137	2.35654	2.71435	3.19247	AC064875.1	2	12966784	13007013	-	2846	processed_transcript	uncharacterized LOC100506474 [Source:NCBI gene;Acc:100506474]	-
ENSG00000119318	36.5463	37.8867	35.1169	38.1675	35.4891	38.5176	RAD23B	9	107283137	107332194	+	4615	protein_coding	RAD23 homolog B, nucleotide excision repair protein [Source:HGNC Symbol;Acc:HGNC:9813]	-
ENSG00000165704	24.5907	24.7004	25.8251	27.1062	20.6246	28.5148	HPRT1	X	134460153	134520513	+	1624	protein_coding	hypoxanthine phosphoribosyltransferase 1 [Source:HGNC Symbol;Acc:HGNC:5157]	-
ENSG00000247077	17.5769	15.5536	14.0188	13.9158	13.2745	12.0143	PGAM5	12	132710819	132722734	+	3952	protein_coding	PGAM family member 5, mitochondrial serine/threonine protein phosphatase [Source:HGNC Symbol;Acc:HGNC:28763]	-
ENSG00000140105	2.75756	3.01539	3.38779	3.44264	2.72017	3.59562	WARS	14	100333788	100376805	-	6358	protein_coding	tryptophanyl-tRNA synthetase [Source:HGNC Symbol;Acc:HGNC:12729]	-
ENSG00000172534	13.8297	17.1455	15.3884	17.4094	17.4856	15.1959	HCFC1	X	153947553	153971807	-	9004	protein_coding	host cell factor C1 [Source:HGNC Symbol;Acc:HGNC:4839]	-
ENSG00000249859	3.25713	3.3721	3.72332	3.38539	3.94615	3.69941	PVT1	8	127794533	128101253	+	5493	lincRNA	Pvt1 oncogene [Source:HGNC Symbol;Acc:HGNC:9709]	-
ENSG00000179913	7.19624	7.66541	5.53556	6.51833	7.29074	5.20114	B3GNT3	19	17794828	17813082	+	2301	protein_coding	UDP-GlcNAc:betaGal beta-1,3-N-acetylglucosaminyltransferase 3 [Source:HGNC Symbol;Acc:HGNC:13528]	-
ENSG00000187079	16.0742	19.5467	19.6351	21.0629	19.9157	22.1787	TEAD1	11	12674591	12944483	+	10279	protein_coding	TEA domain transcription factor 1 [Source:HGNC Symbol;Acc:HGNC:11714]	TEA
ENSG00000174684	36.0734	37.296	32.3611	35.2521	35.864	34.1607	B4GAT1	11	66345372	66347692	-	2072	protein_coding	beta-1,4-glucuronyltransferase 1 [Source:HGNC Symbol;Acc:HGNC:15685]	-
ENSG00000140396	5.0774	5.49541	5.31928	6.5373	5.6005	6.08045	NCOA2	8	70109762	70403805	-	10026	protein_coding	nuclear receptor coactivator 2 [Source:HGNC Symbol;Acc:HGNC:7669]	-
ENSG00000059758	5.27761	5.93778	4.78471	5.08473	5.52984	6.42406	CDK17	12	96278261	96400560	-	6547	protein_coding	cyclin dependent kinase 17 [Source:HGNC Symbol;Acc:HGNC:8750]	-
ENSG00000131759	17.836	14.9751	16.6464	15.1942	19.0215	14.259	RARA	17	40309192	40357643	+	4731	protein_coding	retinoic acid receptor alpha [Source:HGNC Symbol;Acc:HGNC:9864]	THR-like
ENSG00000253669	2.95375	3.39888	3.33105	2.82329	3.54578	3.52246	GASAL1	8	102805517	102809971	+	2829	lincRNA	growth arrest associated lncRNA 1 [Source:HGNC Symbol;Acc:HGNC:53461]	-
ENSG00000251474	3.57397	3.94229	3.09241	2.77507	3.83988	3.12351	RPL32P3	3	129382922	129399655	-	4504	transcribed_unprocessed_pseudogene	ribosomal protein L32 pseudogene 3 [Source:HGNC Symbol;Acc:HGNC:27024]	-
ENSG00000205339	48.5901	47.3144	48.3616	52.4033	45.9923	56.7233	IPO7	11	9384622	9448126	+	7245	protein_coding	importin 7 [Source:HGNC Symbol;Acc:HGNC:9852]	-
ENSG00000114942	169.455	166.96	210.626	170.239	152.839	175.063	EEF1B2	2	206159585	206162928	+	1915	protein_coding	eukaryotic translation elongation factor 1 beta 2 [Source:HGNC Symbol;Acc:HGNC:3208]	-
ENSG00000114251	2.70289	2.90286	3.17092	2.89314	3.11745	3.17642	WNT5A	3	55465715	55490539	-	7397	protein_coding	Wnt family member 5A [Source:HGNC Symbol;Acc:HGNC:12784]	-
ENSG00000141985	37.9095	32.7848	33.3148	29.9805	31.7581	25.014	SH3GL1	19	4360370	4400547	-	3685	protein_coding	SH3 domain containing GRB2 like 1, endophilin A2 [Source:HGNC Symbol;Acc:HGNC:10830]	-
ENSG00000116127	3.92128	4.73467	4.43946	5.31006	4.80754	5.38046	ALMS1	2	73385758	73610793	+	14054	protein_coding	ALMS1, centrosome and basal body associated protein [Source:HGNC Symbol;Acc:HGNC:428]	-
ENSG00000280025	0.62665	0.388277	0.389489	0.200654	0.216829	0.310038	AL008638.6	22	27102766	27107019	+	4254	lincRNA	novel transcript	-
ENSG00000183684	43.4807	41.4881	35.7576	37.4576	33.4396	32.2758	ALYREF	17	81887844	81891586	-	1574	protein_coding	Aly/REF export factor [Source:HGNC Symbol;Acc:HGNC:19071]	-
ENSG00000177283	4.35051	4.55235	3.99575	3.34353	5.59329	2.9818	FZD8	10	35638249	35642278	-	4030	protein_coding	frizzled class receptor 8 [Source:HGNC Symbol;Acc:HGNC:4046]	-
ENSG00000109814	10.8993	10.7043	11.5332	10.7923	11.2449	11.9192	UGDH	4	39498755	39528311	-	4045	protein_coding	UDP-glucose 6-dehydrogenase [Source:HGNC Symbol;Acc:HGNC:12525]	-
ENSG00000114120	9.75549	11.0997	12.1694	10.5788	11.0991	12.4716	SLC25A36	3	140941830	140980961	+	10305	protein_coding	solute carrier family 25 member 36 [Source:HGNC Symbol;Acc:HGNC:25554]	-
ENSG00000278259	8.12788	7.61122	7.97951	7.68015	7.90117	7.89417	MYO19	17	36495633	36543435	-	13075	protein_coding	myosin XIX [Source:HGNC Symbol;Acc:HGNC:26234]	-
ENSG00000159387	0.90494	0.86776	0.51793	0.663695	1.13637	0.589225	IRX6	16	55323760	55330760	+	3399	protein_coding	iroquois homeobox 6 [Source:HGNC Symbol;Acc:HGNC:14675]	Homeobox
ENSG00000166250	1.49862	1.28466	1.79805	1.68664	1.33464	1.32255	CLMP	11	123069865	123195281	-	5097	protein_coding	CXADR like membrane protein [Source:HGNC Symbol;Acc:HGNC:24039]	-
ENSG00000087586	31.7254	29.1527	28.3823	31.6096	25.4579	28.9286	AURKA	20	56369389	56392337	-	2928	protein_coding	aurora kinase A [Source:HGNC Symbol;Acc:HGNC:11393]	-
ENSG00000067704	32.6175	33.3122	34.6718	34.8255	33.5239	36.3459	IARS2	1	220094102	220148041	+	4165	protein_coding	isoleucyl-tRNA synthetase 2, mitochondrial [Source:HGNC Symbol;Acc:HGNC:29685]	-
ENSG00000169220	5.06303	4.69188	5.50914	4.22312	5.51139	5.13311	RGS14	5	177357837	177372601	+	3797	protein_coding	regulator of G protein signaling 14 [Source:HGNC Symbol;Acc:HGNC:9996]	-
ENSG00000159720	14.87	13.1098	12.4526	13.676	12.6573	13.6456	ATP6V0D1	16	67438014	67481237	-	8212	protein_coding	ATPase H+ transporting V0 subunit d1 [Source:HGNC Symbol;Acc:HGNC:13724]	-
ENSG00000214530	26.3648	21.0203	24.4374	21.1835	22.0498	23.1206	STARD10	11	72754729	72793681	-	3710	protein_coding	StAR related lipid transfer domain containing 10 [Source:HGNC Symbol;Acc:HGNC:10666]	-
ENSG00000140367	13.455	14.426	16.3586	14.4195	13.4396	16.2193	UBE2Q2	15	75843285	75901078	+	3852	protein_coding	ubiquitin conjugating enzyme E2 Q2 [Source:HGNC Symbol;Acc:HGNC:19248]	-
ENSG00000175093	2.17944	1.98737	1.81361	1.53241	1.57226	1.5412	SPSB4	3	141051402	141148611	+	3740	protein_coding	splA/ryanodine receptor domain and SOCS box containing 4 [Source:HGNC Symbol;Acc:HGNC:30630]	-
ENSG00000086475	18.4464	17.9338	18.7907	19.1316	16.9034	19.7504	SEPHS1	10	13317424	13348298	-	3888	protein_coding	selenophosphate synthetase 1 [Source:HGNC Symbol;Acc:HGNC:19685]	-
ENSG00000197535	3.42608	4.56916	4.35335	4.57699	4.20786	4.65615	MYO5A	15	52307283	52529050	-	12988	protein_coding	myosin VA [Source:HGNC Symbol;Acc:HGNC:7602]	-
ENSG00000008952	13.7797	13.9663	13.5779	13.0277	12.3618	14.8245	SEC62	3	169966635	169998373	+	7928	protein_coding	SEC62 homolog, preprotein translocation factor [Source:HGNC Symbol;Acc:HGNC:11846]	-
ENSG00000144619	2.4452	2.98833	2.54914	2.94823	3.14164	3.50293	CNTN4	3	2098813	3057956	+	9120	protein_coding	contactin 4 [Source:HGNC Symbol;Acc:HGNC:2174]	-
ENSG00000162377	8.16052	9.6594	8.42864	9.23703	8.15259	8.15114	COA7	1	52684451	52698366	-	4165	protein_coding	cytochrome c oxidase assembly factor 7 (putative) [Source:HGNC Symbol;Acc:HGNC:25716]	-
ENSG00000244242	0.492931	0.456238	0.324693	0.242148	0.325363	0.245058	IFITM10	11	1732410	1750591	-	4784	protein_coding	interferon induced transmembrane protein 10 [Source:HGNC Symbol;Acc:HGNC:40022]	-
ENSG00000128829	7.9832	8.57449	8.94213	9.54556	9.13655	10.295	EIF2AK4	15	39934146	40035591	+	11957	protein_coding	eukaryotic translation initiation factor 2 alpha kinase 4 [Source:HGNC Symbol;Acc:HGNC:19687]	-
ENSG00000088325	80.431	76.581	72.8192	85.8826	67.7401	85.3252	TPX2	20	31739271	31801805	+	3605	protein_coding	TPX2, microtubule nucleation factor [Source:HGNC Symbol;Acc:HGNC:1249]	-
ENSG00000159131	17.5931	17.1468	15.892	16.7391	15.9538	17.6839	GART	21	33503931	33543491	-	7751	protein_coding	phosphoribosylglycinamide formyltransferase, phosphoribosylglycinamide synthetase, phosphoribosylaminoimidazole synthetase [Source:HGNC Symbol;Acc:HGNC:4163]	-
ENSG00000125966	1.32401	1.42999	1.53667	1.50561	1.55421	1.23947	MMP24	20	35226654	35277000	+	4414	protein_coding	matrix metallopeptidase 24 [Source:HGNC Symbol;Acc:HGNC:7172]	-
ENSG00000166963	8.09318	8.8133	7.14629	9.71141	9.59469	9.60052	MAP1A	15	43510958	43531620	+	10629	protein_coding	microtubule associated protein 1A [Source:HGNC Symbol;Acc:HGNC:6835]	-
ENSG00000224858	3.75109	6.11485	9.57678	6.44401	1.99195	2.77998	RPL29P11	3	37016523	37017014	-	492	processed_pseudogene	ribosomal protein L29 pseudogene 11 [Source:HGNC Symbol;Acc:HGNC:36905]	-
ENSG00000184752	16.3821	15.2432	16.6602	17.1993	13.5627	15.1255	NDUFA12	12	94897055	95003770	-	1815	protein_coding	NADH:ubiquinone oxidoreductase subunit A12 [Source:HGNC Symbol;Acc:HGNC:23987]	-
ENSG00000131831	5.57226	4.63463	4.6209	4.34837	4.46333	3.46521	RAI2	X	17800049	17861337	-	2622	protein_coding	retinoic acid induced 2 [Source:HGNC Symbol;Acc:HGNC:9835]	-
ENSG00000188522	9.412	9.19758	9.75599	8.46895	10.2987	8.96832	FAM83G	17	18968789	19004804	-	7876	protein_coding	family with sequence similarity 83 member G [Source:HGNC Symbol;Acc:HGNC:32554]	-
ENSG00000132382	4.6364	4.71694	5.08345	4.66885	4.34021	4.53596	MYBBP1A	17	4538897	4555631	-	6203	protein_coding	MYB binding protein 1a [Source:HGNC Symbol;Acc:HGNC:7546]	-
ENSG00000151465	19.107	20.7349	21.4951	21.3041	19.4243	24.4851	CDC123	10	12195965	12250589	+	2404	protein_coding	cell division cycle 123 [Source:HGNC Symbol;Acc:HGNC:16827]	-
ENSG00000145362	0.697634	0.618259	0.619378	0.766143	0.711761	0.895265	ANK2	4	112818109	113383740	+	18224	protein_coding	ankyrin 2 [Source:HGNC Symbol;Acc:HGNC:493]	-
ENSG00000113578	1.01072	1.23013	1.3153	1.45635	1.24588	1.59278	FGF1	5	142592178	142698070	-	5275	protein_coding	fibroblast growth factor 1 [Source:HGNC Symbol;Acc:HGNC:3665]	-
ENSG00000213420	3.77656	3.45189	3.20567	3.08992	4.6234	2.39902	GPC2	7	100169606	100177372	-	3828	protein_coding	glypican 2 [Source:HGNC Symbol;Acc:HGNC:4450]	-
ENSG00000130038	1.098	1.06472	1.27513	1.47217	1.41511	1.30487	CRACR2A	12	3606633	3764819	-	12466	protein_coding	calcium release activated channel regulator 2A [Source:HGNC Symbol;Acc:HGNC:28657]	-
ENSG00000080345	6.14636	7.17002	6.7551	7.50129	6.65479	8.30629	RIF1	2	151409883	151508013	+	18166	protein_coding	replication timing regulatory factor 1 [Source:HGNC Symbol;Acc:HGNC:23207]	-
ENSG00000130508	39.4744	41.4143	38.1445	34.42	42.5982	29.8461	PXDN	2	1631887	1744852	-	11257	protein_coding	peroxidasin [Source:HGNC Symbol;Acc:HGNC:14966]	-
ENSG00000122545	17.8529	18.3851	17.9603	19.3879	15.9162	21.5396	2024-09-07	7	35800932	35907105	+	10906	protein_coding	septin 7 [Source:HGNC Symbol;Acc:HGNC:1717]	-
ENSG00000101199	14.1941	13.5768	13.0912	12.5296	14.4102	11.6045	ARFGAP1	20	63272785	63289793	+	6613	protein_coding	ADP ribosylation factor GTPase activating protein 1 [Source:HGNC Symbol;Acc:HGNC:15852]	-
ENSG00000167291	19.4988	19.9	18.3093	18.4942	21.4832	17.1296	TBC1D16	17	79932343	80035848	-	11555	protein_coding	TBC1 domain family member 16 [Source:HGNC Symbol;Acc:HGNC:28356]	-
ENSG00000160781	7.20945	9.31171	7.57878	6.79947	9.07642	7.41035	PAQR6	1	156243321	156248117	-	2439	protein_coding	progestin and adipoQ receptor family member 6 [Source:HGNC Symbol;Acc:HGNC:30132]	-
ENSG00000171159	44.0779	46.7805	44.2073	36.0979	42.3873	30.4787	C9orf16	9	128160260	128163928	+	1662	protein_coding	chromosome 9 open reading frame 16 [Source:HGNC Symbol;Acc:HGNC:17823]	-
ENSG00000197093	2.49005	2.46589	1.69188	1.23843	2.05345	1.39484	GAL3ST4	7	100159244	100168750	-	3397	protein_coding	galactose-3-O-sulfotransferase 4 [Source:HGNC Symbol;Acc:HGNC:24145]	-
ENSG00000164181	9.52253	9.8618	8.38446	10.0063	8.93214	10.6962	ELOVL7	5	60751791	60844389	-	4576	protein_coding	ELOVL fatty acid elongase 7 [Source:HGNC Symbol;Acc:HGNC:26292]	-
ENSG00000186297	2.5546	2.72656	2.96656	3.43453	2.52581	3.37492	GABRA5	15	26866363	26949207	+	4154	protein_coding	gamma-aminobutyric acid type A receptor alpha5 subunit [Source:HGNC Symbol;Acc:HGNC:4079]	-
ENSG00000186185	20.3518	21.5685	19.1427	20.7469	21.6975	17.6924	KIF18B	17	44924709	44947711	-	4655	protein_coding	kinesin family member 18B [Source:HGNC Symbol;Acc:HGNC:27102]	-
ENSG00000230937	0.961762	0.519812	0.603436	0.606583	0.376901	0.555409	MIR205HG	1	209428820	209432838	+	3518	processed_transcript	MIR205 host gene [Source:HGNC Symbol;Acc:HGNC:43562]	-
ENSG00000161249	2.87865	2.78152	2.60141	2.70287	2.79574	3.03825	DMKN	19	35497220	35513658	-	7444	protein_coding	dermokine [Source:HGNC Symbol;Acc:HGNC:25063]	-
ENSG00000184481	11.4517	10.559	9.97401	11.5856	11.8075	8.50274	FOXO4	X	71096197	71103535	+	3447	protein_coding	forkhead box O4 [Source:HGNC Symbol;Acc:HGNC:7139]	Fork
ENSG00000130935	14.01	13.4678	14.26	14.7736	11.9384	16.5211	NOL11	17	67717833	67744531	+	4713	protein_coding	nucleolar protein 11 [Source:HGNC Symbol;Acc:HGNC:24557]	-
ENSG00000124374	4.02509	3.25062	2.96862	3.18494	3.22264	3.46193	PAIP2B	2	71182739	71227083	-	6279	protein_coding	poly(A) binding protein interacting protein 2B [Source:HGNC Symbol;Acc:HGNC:29200]	-
ENSG00000105849	10.5941	9.77022	9.88402	11.0134	8.37987	11.4268	TWISTNB	7	19695462	19709087	-	3997	protein_coding	TWIST neighbor [Source:HGNC Symbol;Acc:HGNC:18027]	-
ENSG00000112655	28.8194	28.9722	27.6102	28.4312	28.1603	24.8463	PTK7	6	43076268	43161719	+	9024	protein_coding	protein tyrosine kinase 7 (inactive) [Source:HGNC Symbol;Acc:HGNC:9618]	-
ENSG00000167123	20.154	18.2939	18.937	16.2614	19.8096	13.8749	CERCAM	9	128411751	128437351	+	6059	protein_coding	cerebral endothelial cell adhesion molecule [Source:HGNC Symbol;Acc:HGNC:23723]	-
ENSG00000138376	6.21059	5.80472	6.71651	7.69791	6.09087	8.65532	BARD1	2	214725646	214809711	-	6067	protein_coding	BRCA1 associated RING domain 1 [Source:HGNC Symbol;Acc:HGNC:952]	-
ENSG00000134001	20.7654	20.5125	20.5517	19.3776	16.9449	20.9275	EIF2S1	14	67359997	67386516	+	5651	protein_coding	eukaryotic translation initiation factor 2 subunit alpha [Source:HGNC Symbol;Acc:HGNC:3265]	-
ENSG00000136942	280.504	253.255	332.963	240.544	226.955	260.121	RPL35	9	124857880	124861981	-	1535	protein_coding	ribosomal protein L35 [Source:HGNC Symbol;Acc:HGNC:10344]	-
ENSG00000117448	66.2944	59.425	59.9898	52.2183	52.9947	53.7941	AKR1A1	1	45550543	45570049	+	3121	protein_coding	aldo-keto reductase family 1 member A1 [Source:HGNC Symbol;Acc:HGNC:380]	-
ENSG00000137674	2.59238	1.57246	3.4302	3.25047	2.64406	2.1638	MMP20	11	102576835	102625332	-	2551	protein_coding	matrix metallopeptidase 20 [Source:HGNC Symbol;Acc:HGNC:7167]	-
ENSG00000136021	6.83897	8.25596	7.32958	7.69361	6.55791	8.56688	SCYL2	12	100267140	100341724	+	7481	protein_coding	SCY1 like pseudokinase 2 [Source:HGNC Symbol;Acc:HGNC:19286]	-
ENSG00000139289	42.6879	39.5511	34.8244	35.1057	33.4866	32.4727	PHLDA1	12	76025447	76033932	-	8069	protein_coding	pleckstrin homology like domain family A member 1 [Source:HGNC Symbol;Acc:HGNC:8933]	-
ENSG00000107872	10.0632	7.0752	8.54642	7.57131	7.38127	6.61231	FBXL15	10	102419189	102423136	+	2593	protein_coding	F-box and leucine rich repeat protein 15 [Source:HGNC Symbol;Acc:HGNC:28155]	-
ENSG00000075234	6.67675	5.32529	5.41221	5.67442	6.46099	5.52921	TTC38	22	46267961	46294008	+	3578	protein_coding	tetratricopeptide repeat domain 38 [Source:HGNC Symbol;Acc:HGNC:26082]	-
ENSG00000124942	59.3055	78.0284	74.7632	80.97	83.9434	79.0832	AHNAK	11	62433542	62556235	-	19465	protein_coding	AHNAK nucleoprotein [Source:HGNC Symbol;Acc:HGNC:347]	-
ENSG00000100281	21.5951	21.8537	22.656	22.7699	22.3456	25.3432	HMGXB4	22	35257452	35295807	+	6006	protein_coding	HMG-box containing 4 [Source:HGNC Symbol;Acc:HGNC:5003]	HMG
ENSG00000197498	6.48326	6.66311	6.25769	6.24937	5.79141	7.33595	RPF2	6	110982015	111028263	+	3922	protein_coding	ribosome production factor 2 homolog [Source:HGNC Symbol;Acc:HGNC:20870]	-
ENSG00000129521	11.2227	11.6955	13.9805	10.199	15.4014	10.9193	EGLN3	14	33924231	34462774	-	7359	protein_coding	egl-9 family hypoxia inducible factor 3 [Source:HGNC Symbol;Acc:HGNC:14661]	-
ENSG00000144218	1.87157	2.22308	1.98786	2.27855	2.51201	2.40847	AFF3	2	99545419	100142739	-	12737	protein_coding	AF4/FMR2 family member 3 [Source:HGNC Symbol;Acc:HGNC:6473]	AF-4
ENSG00000127483	23.2352	27.2202	25.0053	26.3478	25.0135	27.3516	HP1BP3	1	20742661	20787323	-	7442	protein_coding	heterochromatin protein 1 binding protein 3 [Source:HGNC Symbol;Acc:HGNC:24973]	-
ENSG00000133027	12.995	14.0273	17.0385	16.2705	14.8146	14.3705	PEMT	17	17505563	17591708	-	1720	protein_coding	phosphatidylethanolamine N-methyltransferase [Source:HGNC Symbol;Acc:HGNC:8830]	-
ENSG00000110799	0.621631	0.510935	0.373721	0.44007	0.521514	0.535915	VWF	12	5948874	6124770	-	10391	protein_coding	von Willebrand factor [Source:HGNC Symbol;Acc:HGNC:12726]	-
ENSG00000115970	3.80701	4.0364	3.97254	5.11087	4.16763	4.8539	THADA	2	43230836	43596046	-	14220	protein_coding	THADA, armadillo repeat containing [Source:HGNC Symbol;Acc:HGNC:19217]	-
ENSG00000064419	11.5445	12.2245	10.9513	13.3258	11.4781	12.5463	TNPO3	7	128954180	129055173	-	4676	protein_coding	transportin 3 [Source:HGNC Symbol;Acc:HGNC:17103]	-
ENSG00000165633	3.14727	2.73325	2.83089	2.87442	2.93823	2.67072	VSTM4	10	49014245	49115509	-	8633	protein_coding	V-set and transmembrane domain containing 4 [Source:HGNC Symbol;Acc:HGNC:26470]	-
ENSG00000151148	2.42883	2.18851	2.03735	2.08571	2.28228	2.22804	UBE3B	12	109477402	109536705	+	12453	protein_coding	ubiquitin protein ligase E3B [Source:HGNC Symbol;Acc:HGNC:13478]	-
ENSG00000134057	95.1145	79.2841	88.3339	94.1011	69.6842	86.2005	CCNB1	5	69167010	69178245	+	2558	protein_coding	cyclin B1 [Source:HGNC Symbol;Acc:HGNC:1579]	-
ENSG00000019144	5.07881	5.59161	5.11294	5.82701	5.98204	4.94059	PHLDB1	11	118606440	118658038	+	21722	protein_coding	pleckstrin homology like domain family B member 1 [Source:HGNC Symbol;Acc:HGNC:23697]	-
ENSG00000198727	1836.23	2180.21	2240.96	2770.54	1652.28	1837.14	MT-CYB	MT	14747	15887	+	1141	protein_coding	mitochondrially encoded cytochrome b [Source:HGNC Symbol;Acc:HGNC:7427]	-
ENSG00000228716	18.5107	22.2368	19.8468	22.4023	16.998	20.1974	DHFR	5	80626228	80654983	-	4409	protein_coding	dihydrofolate reductase [Source:HGNC Symbol;Acc:HGNC:2861]	-
ENSG00000166557	10.3188	9.88928	10.0391	8.76193	9.11969	7.65966	TMED3	15	79311062	79427432	+	19470	protein_coding	transmembrane p24 trafficking protein 3 [Source:HGNC Symbol;Acc:HGNC:28889]	-
ENSG00000213553	119.94	114.765	142.959	116.125	110.706	106.606	RPLP0P6	2	38481851	38482804	+	954	processed_pseudogene	ribosomal protein lateral stalk subunit P0 pseudogene 6 [Source:HGNC Symbol;Acc:HGNC:36404]	-
ENSG00000162929	2.77749	2.7458	3.86778	3.95177	3.65719	4.43741	KIAA1841	2	61065871	61138034	+	7992	protein_coding	KIAA1841 [Source:HGNC Symbol;Acc:HGNC:29387]	-
ENSG00000167107	6.06653	5.43399	5.83248	5.73206	6.08616	5.36766	ACSF2	17	50426158	50474845	+	5797	protein_coding	acyl-CoA synthetase family member 2 [Source:HGNC Symbol;Acc:HGNC:26101]	-
ENSG00000197226	19.1511	20.7363	22.3529	19.0728	24.8828	18.8487	TBC1D9B	5	179862066	179907859	-	11473	protein_coding	TBC1 domain family member 9B [Source:HGNC Symbol;Acc:HGNC:29097]	-
ENSG00000165271	8.40236	7.40126	6.37359	7.90776	7.70156	7.46867	NOL6	9	33461441	33473930	-	5906	protein_coding	nucleolar protein 6 [Source:HGNC Symbol;Acc:HGNC:19910]	-
ENSG00000274879	5.15512	3.95466	1.73557	3.74677	1.61032	3.00185	AC009804.1	12	114929757	114929935	-	179	processed_pseudogene	zinc finger protein 717 (ZNF717) pseudogene	-
ENSG00000145911	5.95279	4.98701	5.68022	4.97389	5.81236	3.84037	N4BP3	5	178113443	178126087	+	6080	protein_coding	NEDD4 binding protein 3 [Source:HGNC Symbol;Acc:HGNC:29852]	-
ENSG00000018699	5.16668	4.95155	5.95527	5.40108	5.24086	6.48377	TTC27	2	32628032	32821051	+	3443	protein_coding	tetratricopeptide repeat domain 27 [Source:HGNC Symbol;Acc:HGNC:25986]	-
ENSG00000123977	0.0524359	0.0402252	0.0882675	0.228664	0.0393109	0.199856	DAW1	2	227871054	227924344	+	2933	protein_coding	dynein assembly factor with WD repeats 1 [Source:HGNC Symbol;Acc:HGNC:26383]	-
ENSG00000170855	15.4292	13.8271	13.7523	11.9657	11.1541	14.7696	TRIAP1	12	120443961	120446412	-	1442	protein_coding	TP53 regulated inhibitor of apoptosis 1 [Source:HGNC Symbol;Acc:HGNC:26937]	-
ENSG00000177822	6.06755	6.76938	7.0517	5.54674	8.1214	7.29511	AC098864.1	4	181874438	182145249	-	5551	antisense	uncharacterized LOC90768 [Source:NCBI gene;Acc:90768]	-
ENSG00000101000	19.587	16.8693	21.4316	18.8375	16.6558	18.7501	PROCR	20	35172073	35216240	+	1696	protein_coding	protein C receptor [Source:HGNC Symbol;Acc:HGNC:9452]	-
ENSG00000101220	16.7486	14.2652	15.8442	15.2489	15.3971	15.6152	C20orf27	20	3753508	3768387	-	2415	protein_coding	chromosome 20 open reading frame 27 [Source:HGNC Symbol;Acc:HGNC:15873]	-
ENSG00000164283	0.0380444	0.262666	0.288188	0.316729	0.256695	0.56189	ESM1	5	54977864	55022671	-	2695	protein_coding	endothelial cell specific molecule 1 [Source:HGNC Symbol;Acc:HGNC:3466]	-
ENSG00000101951	2.31349	1.27056	2.9739	1.93854	1.89209	2.45494	PAGE4	X	49829260	49833973	+	1950	protein_coding	PAGE family member 4 [Source:HGNC Symbol;Acc:HGNC:4108]	-
ENSG00000163939	5.67131	6.67261	6.64518	7.61023	6.46123	7.56454	PBRM1	3	52545352	52685917	-	9654	protein_coding	polybromo 1 [Source:HGNC Symbol;Acc:HGNC:30064]	HMG
ENSG00000028137	0.91204	0.955499	0.604944	0.841862	0.673547	0.285359	TNFRSF1B	1	12167003	12209228	+	3766	protein_coding	TNF receptor superfamily member 1B [Source:HGNC Symbol;Acc:HGNC:11917]	-
ENSG00000106012	11.8009	12.0343	11.1401	11.6002	13.1708	9.60047	IQCE	7	2558972	2614734	+	9240	protein_coding	IQ motif containing E [Source:HGNC Symbol;Acc:HGNC:29171]	-
ENSG00000165775	5.81055	5.24768	6.42929	6.0661	4.99344	5.43181	FUNDC2	X	155025980	155060303	+	10252	protein_coding	FUN14 domain containing 2 [Source:HGNC Symbol;Acc:HGNC:24925]	-
ENSG00000152104	4.16547	5.04481	4.95251	5.68548	5.67397	5.53436	PTPN14	1	214348696	214552449	-	18756	protein_coding	protein tyrosine phosphatase, non-receptor type 14 [Source:HGNC Symbol;Acc:HGNC:9647]	-
ENSG00000172137	31.6379	23.9009	27.8803	25.9562	29.0448	25.6718	CALB2	16	71358713	71390438	+	1703	protein_coding	calbindin 2 [Source:HGNC Symbol;Acc:HGNC:1435]	-
ENSG00000166398	9.39523	9.34007	9.35734	9.55546	9.1355	10.4717	KIAA0355	19	34254537	34355586	+	7459	protein_coding	KIAA0355 [Source:HGNC Symbol;Acc:HGNC:29016]	-
ENSG00000177200	2.8546	3.56001	3.64866	3.78663	3.38128	4.17921	CHD9	16	53055033	53329150	+	16504	protein_coding	chromodomain helicase DNA binding protein 9 [Source:HGNC Symbol;Acc:HGNC:25701]	-
ENSG00000115866	33.6912	34.58	40.6199	36.8799	34.3829	38.1513	DARS	2	135906677	135986100	-	4014	protein_coding	aspartyl-tRNA synthetase [Source:HGNC Symbol;Acc:HGNC:2678]	-
ENSG00000116254	1.60689	1.64624	1.24078	1.41175	1.29405	1.33851	CHD5	1	6101793	6180123	-	9890	protein_coding	chromodomain helicase DNA binding protein 5 [Source:HGNC Symbol;Acc:HGNC:16816]	-
ENSG00000160058	15.4015	14.9193	14.4822	14.2241	16.5107	13.2189	BSDC1	1	32365103	32394731	-	6271	protein_coding	BSD domain containing 1 [Source:HGNC Symbol;Acc:HGNC:25501]	-
ENSG00000028203	4.9292	5.3352	5.75308	5.82758	5.06251	7.14566	VEZT	12	95217746	95302790	+	8757	protein_coding	vezatin, adherens junctions transmembrane protein [Source:HGNC Symbol;Acc:HGNC:18258]	-
ENSG00000104960	23.6891	22.3316	21.8679	19.328	21.795	15.9359	PTOV1	19	49850735	49860744	+	5962	protein_coding	prostate tumor overexpressed 1 [Source:HGNC Symbol;Acc:HGNC:9632]	-
ENSG00000169372	3.14111	2.82811	3.65689	3.22247	3.00651	2.34188	CRADD	12	93677375	93894840	+	4276	protein_coding	CASP2 and RIPK1 domain containing adaptor with death domain [Source:HGNC Symbol;Acc:HGNC:2340]	-
ENSG00000198865	11.2361	11.6571	11.4693	12.4748	10.7704	14.4793	CCDC152	5	42756801	42802360	+	3431	protein_coding	coiled-coil domain containing 152 [Source:HGNC Symbol;Acc:HGNC:34438]	-
ENSG00000101057	108.308	102.006	106.8	105.013	94.5808	89.8863	MYBL2	20	43667019	43716496	+	2777	protein_coding	MYB proto-oncogene like 2 [Source:HGNC Symbol;Acc:HGNC:7548]	MYB
ENSG00000213551	8.08831	7.72616	8.33942	9.89707	8.1336	8.74451	DNAJC9	10	73183362	73248862	-	3955	protein_coding	DnaJ heat shock protein family (Hsp40) member C9 [Source:HGNC Symbol;Acc:HGNC:19123]	-
ENSG00000136450	19.6004	19.2513	17.0991	19.003	14.4814	23.2541	SRSF1	17	58003360	58007346	-	3340	protein_coding	serine and arginine rich splicing factor 1 [Source:HGNC Symbol;Acc:HGNC:10780]	-
ENSG00000053918	0.979876	1.07448	1.46706	0.671811	1.02413	0.889747	KCNQ1	11	2444684	2849110	+	4447	protein_coding	potassium voltage-gated channel subfamily Q member 1 [Source:HGNC Symbol;Acc:HGNC:6294]	-
ENSG00000165731	1.50583	1.39986	1.14629	1.73797	1.42643	1.69636	RET	10	43077027	43130351	+	6911	protein_coding	ret proto-oncogene [Source:HGNC Symbol;Acc:HGNC:9967]	-
ENSG00000174567	7.08502	6.12751	8.34096	4.88406	6.24198	4.81602	GOLT1A	1	204198160	204214092	-	1136	protein_coding	golgi transport 1A [Source:HGNC Symbol;Acc:HGNC:24766]	-
ENSG00000088930	59.1104	58.2695	58.5418	58.2561	52.1311	59.0385	XRN2	20	21303304	21389827	+	3437	protein_coding	5'-3' exoribonuclease 2 [Source:HGNC Symbol;Acc:HGNC:12836]	-
ENSG00000115902	5.56311	5.51732	5.49192	6.32635	5.93194	5.51206	SLC1A4	2	64988477	65023865	+	6939	protein_coding	solute carrier family 1 member 4 [Source:HGNC Symbol;Acc:HGNC:10942]	-
ENSG00000139613	20.7336	22.9411	20.9108	21.1311	23.3293	20.5385	SMARCC2	12	56162983	56189567	-	8555	protein_coding	SWI/SNF related, matrix associated, actin dependent regulator of chromatin subfamily c member 2 [Source:HGNC Symbol;Acc:HGNC:11105]	MYB
ENSG00000136754	17.7932	19.7194	18.7323	18.3431	18.6698	22.2006	ABI1	10	26746593	26861087	-	4218	protein_coding	abl interactor 1 [Source:HGNC Symbol;Acc:HGNC:11320]	-
ENSG00000145287	13.4249	12.1257	13.9893	12.2637	11.102	14.3134	PLAC8	4	83090048	83137075	-	3853	protein_coding	placenta specific 8 [Source:HGNC Symbol;Acc:HGNC:19254]	-
ENSG00000162520	2.6316	2.75751	3.45977	3.39209	3.09161	3.68428	SYNC	1	32680360	32703596	-	3487	protein_coding	syncoilin, intermediate filament protein [Source:HGNC Symbol;Acc:HGNC:28897]	-
ENSG00000160190	2.86644	2.56254	2.85712	2.35327	2.65658	2.27968	SLC37A1	21	42496008	42581440	+	6814	protein_coding	solute carrier family 37 member 1 [Source:HGNC Symbol;Acc:HGNC:11024]	-
ENSG00000197385	9.22233	9.65395	8.02928	8.22155	8.32145	9.71575	ZNF860	3	31981771	31991628	+	3263	protein_coding	zinc finger protein 860 [Source:HGNC Symbol;Acc:HGNC:34513]	zf-C2H2
ENSG00000084207	431.311	395.677	466.054	422.804	396.789	397.074	GSTP1	11	67583595	67586656	+	1911	protein_coding	glutathione S-transferase pi 1 [Source:HGNC Symbol;Acc:HGNC:4638]	-
ENSG00000119878	16.5545	15.7323	17.9534	15.308	12.8985	15.6406	CRIPT	2	46616416	46625742	+	2561	protein_coding	CXXC repeat containing interactor of PDZ3 domain [Source:HGNC Symbol;Acc:HGNC:14312]	-
ENSG00000135476	10.1376	11.1478	9.78477	11.0281	10.2783	10.6213	ESPL1	12	53268299	53293643	+	8890	protein_coding	extra spindle pole bodies like 1, separase [Source:HGNC Symbol;Acc:HGNC:16856]	-
ENSG00000068489	42.9594	44.8355	43.3765	47.7152	39.7188	48.0341	PRR11	17	59155499	59204705	+	4080	protein_coding	proline rich 11 [Source:HGNC Symbol;Acc:HGNC:25619]	-
ENSG00000172965	5.91969	6.25764	6.058	5.60624	6.96513	6.42779	MIR4435-2HG	2	111036776	111523376	-	13094	lincRNA	MIR4435-2 host gene [Source:HGNC Symbol;Acc:HGNC:35163]	-
ENSG00000101266	4.33067	4.11212	4.07936	4.51241	4.09676	4.09013	CSNK2A1	20	472498	543835	-	29523	protein_coding	casein kinase 2 alpha 1 [Source:HGNC Symbol;Acc:HGNC:2457]	-
ENSG00000152133	6.25583	5.21276	6.9336	6.73087	5.76495	7.93179	GPATCH11	2	37084451	37099244	+	4040	protein_coding	G-patch domain containing 11 [Source:HGNC Symbol;Acc:HGNC:26768]	-
ENSG00000181472	5.52466	4.14269	4.84264	4.81448	3.52613	4.37895	ZBTB2	6	151364117	151391548	-	3090	protein_coding	zinc finger and BTB domain containing 2 [Source:HGNC Symbol;Acc:HGNC:20868]	ZBTB
ENSG00000100416	3.2475	3.74968	2.9093	3.12159	3.55189	3.19508	TRMU	22	46330875	46357340	+	9219	protein_coding	tRNA 5-methylaminomethyl-2-thiouridylate methyltransferase [Source:HGNC Symbol;Acc:HGNC:25481]	-
ENSG00000149571	1.57822	2.02181	1.69609	1.77529	2.15071	1.3038	KIRREL3	11	126423359	127003460	-	6594	protein_coding	kirre like nephrin family adhesion molecule 3 [Source:HGNC Symbol;Acc:HGNC:23204]	-
ENSG00000163946	9.37211	9.84773	9.40263	10.4637	8.76713	10.8596	FAM208A	3	56620133	56683237	-	9824	protein_coding	family with sequence similarity 208 member A [Source:HGNC Symbol;Acc:HGNC:30314]	-
ENSG00000135108	13.1906	13.6419	13.5163	13.4768	14.2941	13.6373	FBXO21	12	117141988	117190531	-	6949	protein_coding	F-box protein 21 [Source:HGNC Symbol;Acc:HGNC:13592]	-
ENSG00000172269	6.66054	6.59172	5.70732	5.90072	5.89597	5.78222	DPAGT1	11	119096503	119108331	-	5280	protein_coding	dolichyl-phosphate N-acetylglucosaminephosphotransferase 1 [Source:HGNC Symbol;Acc:HGNC:2995]	-
ENSG00000140262	12.2057	12.6898	12.6347	12.9867	12.2305	14.5831	TCF12	15	56918623	57299281	+	9446	protein_coding	transcription factor 12 [Source:HGNC Symbol;Acc:HGNC:11623]	bHLH
ENSG00000138814	18.134	18.264	15.9316	19.5905	16.6988	20.5963	PPP3CA	4	101023409	101348278	-	5213	protein_coding	protein phosphatase 3 catalytic subunit alpha [Source:HGNC Symbol;Acc:HGNC:9314]	-
ENSG00000277586	26.112	27.0355	27.1627	28.9852	27.1135	29.2818	NEFL	8	24950955	24957110	-	4329	protein_coding	neurofilament light [Source:HGNC Symbol;Acc:HGNC:7739]	-
ENSG00000129968	13.9874	13.2317	13.1911	11.9577	12.9122	10.4158	ABHD17A	19	1876810	1885547	-	6139	protein_coding	abhydrolase domain containing 17A [Source:HGNC Symbol;Acc:HGNC:28756]	-
ENSG00000144455	8.00829	8.2393	7.20211	7.13892	7.09838	6.46438	SUMF1	3	3700814	4467281	-	6952	protein_coding	sulfatase modifying factor 1 [Source:HGNC Symbol;Acc:HGNC:20376]	-
ENSG00000184319	3.79963	3.92806	5.15341	4.41855	4.34067	4.64345	RPL23AP82	22	50756948	50801309	+	4250	transcribed_unprocessed_pseudogene	ribosomal protein L23a pseudogene 82 [Source:HGNC Symbol;Acc:HGNC:33730]	-
ENSG00000122861	13.7285	12.5779	13.3745	12.0494	14.4417	11.3758	PLAU	10	73909177	73917497	+	2950	protein_coding	plasminogen activator, urokinase [Source:HGNC Symbol;Acc:HGNC:9052]	-
ENSG00000174469	1.052	0.987537	0.919609	1.41579	0.996223	1.02585	CNTNAP2	7	146116002	148420998	+	16666	protein_coding	contactin associated protein like 2 [Source:HGNC Symbol;Acc:HGNC:13830]	-
ENSG00000170860	24.0266	19.9469	25.0678	22.8858	16.1237	26.5176	LSM3	3	14178358	14201119	+	3815	protein_coding	LSM3 homolog, U6 small nuclear RNA and mRNA degradation associated [Source:HGNC Symbol;Acc:HGNC:17874]	-
ENSG00000111344	7.10443	6.72879	6.78823	6.76462	7.36639	6.07938	RASAL1	12	113098819	113136239	-	4813	protein_coding	RAS protein activator like 1 [Source:HGNC Symbol;Acc:HGNC:9873]	-
ENSG00000099804	56.5972	52.7936	52.6309	50.7353	52.5139	37.1267	CDC34	19	531712	542092	+	1942	protein_coding	cell division cycle 34 [Source:HGNC Symbol;Acc:HGNC:1734]	-
ENSG00000246465	1.26044	1.3315	0.521743	0.786396	0.58091	0.354401	AC138904.1	16	28284885	28292064	-	2481	lincRNA	novel transcript LOC100506705	-
ENSG00000135622	9.64869	9.2649	8.54786	9.80106	9.78569	7.71122	SEMA4F	2	74654228	74683853	+	6227	protein_coding	ssemaphorin 4F [Source:HGNC Symbol;Acc:HGNC:10734]	-
ENSG00000002549	13.2869	13.9644	14.7194	13.5472	11.408	16.0547	LAP3	4	17577192	17607972	+	3785	protein_coding	leucine aminopeptidase 3 [Source:HGNC Symbol;Acc:HGNC:18449]	-
ENSG00000187715	0.237908	0.41571	0.0889958	0.272469	0.257629	0.36103	KBTBD12	3	127915232	127987671	+	5818	protein_coding	kelch repeat and BTB domain containing 12 [Source:HGNC Symbol;Acc:HGNC:25731]	-
ENSG00000087301	2.98567	3.23644	3.03739	2.90763	2.87092	2.20585	TXNDC16	14	52430590	52552522	-	4739	protein_coding	thioredoxin domain containing 16 [Source:HGNC Symbol;Acc:HGNC:19965]	-
ENSG00000196358	3.67251	4.74479	4.51446	4.29007	5.27627	3.61769	NTNG2	9	132161676	132244534	+	7845	protein_coding	netrin G2 [Source:HGNC Symbol;Acc:HGNC:14288]	-
ENSG00000119912	9.32027	10.3681	8.96428	10.7882	9.11691	10.9936	IDE	10	92451684	92574076	-	7607	protein_coding	insulin degrading enzyme [Source:HGNC Symbol;Acc:HGNC:5381]	-
ENSG00000170091	0.350773	0.209292	0.17058	0.293572	0.160706	0.321858	NSG2	5	174045604	174243501	+	3946	protein_coding	neuronal vesicle trafficking associated 2 [Source:HGNC Symbol;Acc:HGNC:24955]	-
ENSG00000064961	71.3215	60.8562	63.8597	59.4685	60.4296	46.5685	HMG20B	19	3572777	3579088	+	3857	protein_coding	high mobility group 20B [Source:HGNC Symbol;Acc:HGNC:5002]	HMG
ENSG00000100266	16.1877	15.8292	16.8045	14.9681	15.6719	15.1994	PACSIN2	22	42835412	43015145	-	4554	protein_coding	protein kinase C and casein kinase substrate in neurons 2 [Source:HGNC Symbol;Acc:HGNC:8571]	-
ENSG00000109089	16.4987	17.25	15.2873	17.2255	15.6025	12.8475	CDR2L	17	74987632	75005800	+	3536	protein_coding	cerebellar degeneration related protein 2 like [Source:HGNC Symbol;Acc:HGNC:29999]	-
ENSG00000275395	0.162168	0.122887	0.123842	0.230502	0.19126	0.143217	FCGBP	19	39863323	39934626	-	12961	protein_coding	Fc fragment of IgG binding protein [Source:HGNC Symbol;Acc:HGNC:13572]	-
ENSG00000162517	16.9195	15.8667	18.2745	17.1111	14.1082	17.2186	PEF1	1	31629862	31644896	-	2227	protein_coding	penta-EF-hand domain containing 1 [Source:HGNC Symbol;Acc:HGNC:30009]	-
ENSG00000112782	0.491095	0.452081	0.760546	0.486724	0.509303	0.686319	CLIC5	6	45880827	46080348	-	9395	protein_coding	chloride intracellular channel 5 [Source:HGNC Symbol;Acc:HGNC:13517]	-
ENSG00000171724	12.1068	12.762	12.5658	11.6281	11.803	12.7286	VAT1L	16	77788530	77980107	+	4137	protein_coding	vesicle amine transport 1 like [Source:HGNC Symbol;Acc:HGNC:29315]	-
ENSG00000285523	2.23887	2.25169	3.7213	2.76756	3.4891	1.71338	AC005906.3	12	5088002	5092742	+	2908	lincRNA	novel transcript	-
ENSG00000110713	15.5528	15.8836	14.4486	17.1061	15.2257	16.965	NUP98	11	3671083	3797792	-	9905	protein_coding	nucleoporin 98 [Source:HGNC Symbol;Acc:HGNC:8068]	-
ENSG00000166140	14.7819	13.0472	13.3697	11.9414	13.3297	11.0085	ZFYVE19	15	40807086	40815084	+	4779	protein_coding	zinc finger FYVE-type containing 19 [Source:HGNC Symbol;Acc:HGNC:20758]	-
ENSG00000198830	68.3054	66.9137	73.7972	69.0866	58.5686	64.443	HMGN2	1	26472450	26475972	+	2509	protein_coding	high mobility group nucleosomal binding domain 2 [Source:HGNC Symbol;Acc:HGNC:4986]	-
ENSG00000113649	9.49523	9.61283	9.26343	10.3273	9.63912	11.587	TCERG1	5	146447311	146511961	+	8714	protein_coding	transcription elongation regulator 1 [Source:HGNC Symbol;Acc:HGNC:15630]	-
ENSG00000137970	108.294	119.797	145.837	133.612	119.775	209.583	RPL7P9	1	96678874	96679620	-	747	processed_pseudogene	ribosomal protein L7 pseudogene 9 [Source:HGNC Symbol;Acc:HGNC:37028]	-
ENSG00000182220	30.0886	28.8966	27.9849	27.0284	24.4648	26.4475	ATP6AP2	X	40579372	40606848	+	9560	protein_coding	ATPase H+ transporting accessory protein 2 [Source:HGNC Symbol;Acc:HGNC:18305]	-
ENSG00000187800	0.222488	0.288018	0.45879	0.385888	0.500393	0.362166	PEAR1	1	156893698	156916434	+	5530	protein_coding	platelet endothelial aggregation receptor 1 [Source:HGNC Symbol;Acc:HGNC:33631]	-
ENSG00000162191	51.6495	45.7804	49.0375	44.4996	45.6505	39.1249	UBXN1	11	62676498	62679117	-	2532	protein_coding	UBX domain protein 1 [Source:HGNC Symbol;Acc:HGNC:18402]	-
ENSG00000160710	24.1909	25.5903	24.2566	27.9402	23.8783	26.952	ADAR	1	154582057	154628013	-	9691	protein_coding	adenosine deaminase, RNA specific [Source:HGNC Symbol;Acc:HGNC:225]	-
ENSG00000177311	6.46434	6.87523	6.39088	6.73785	6.54491	7.54176	ZBTB38	3	141324213	141449792	+	14243	protein_coding	zinc finger and BTB domain containing 38 [Source:HGNC Symbol;Acc:HGNC:26636]	ZBTB
ENSG00000172469	4.00275	3.91222	4.41214	5.05441	3.15644	4.50153	MANEA	6	95577543	95609457	+	5187	protein_coding	mannosidase endo-alpha [Source:HGNC Symbol;Acc:HGNC:21072]	-
ENSG00000226950	89.4274	84.9099	103.737	88.4802	86.5877	95.6442	DANCR	4	52712404	52720351	+	2285	processed_transcript	differentiation antagonizing non-protein coding RNA [Source:HGNC Symbol;Acc:HGNC:28964]	-
ENSG00000166181	26.9275	28.1951	29.4903	29.4561	25.7693	31.7918	API5	11	43311963	43344529	+	4651	protein_coding	apoptosis inhibitor 5 [Source:HGNC Symbol;Acc:HGNC:594]	-
ENSG00000170382	3.30275	3.12552	2.8254	3.1875	2.953	2.14963	LRRN2	1	204617170	204685733	-	5681	protein_coding	leucine rich repeat neuronal 2 [Source:HGNC Symbol;Acc:HGNC:16914]	-
ENSG00000138346	7.3732	6.73898	7.32995	9.11985	7.61632	9.15339	DNA2	10	68414064	68472121	-	4867	protein_coding	DNA replication helicase/nuclease 2 [Source:HGNC Symbol;Acc:HGNC:2939]	-
ENSG00000185483	7.47405	7.37928	7.0939	8.21714	7.33174	7.9001	ROR1	1	63774022	64181498	+	6715	protein_coding	receptor tyrosine kinase like orphan receptor 1 [Source:HGNC Symbol;Acc:HGNC:10256]	-
ENSG00000189060	355.814	340.125	322.308	304.591	307.456	274.959	H1F0	22	37805093	37807436	+	2344	protein_coding	H1 histone family member 0 [Source:HGNC Symbol;Acc:HGNC:4714]	-
ENSG00000257093	6.38371	6.16688	6.63763	6.19151	7.8449	6.78669	KIAA1147	7	141656728	141702153	-	7356	protein_coding	KIAA1147 [Source:HGNC Symbol;Acc:HGNC:29472]	-
ENSG00000205730	4.76129	5.88317	5.17081	5.8184	5.92767	5.27876	ITPRIPL2	16	19113932	19121629	+	7440	protein_coding	ITPRIP like 2 [Source:HGNC Symbol;Acc:HGNC:27257]	-
ENSG00000111077	4.02239	4.8618	4.68962	5.89889	5.01486	4.91319	TNS2	12	53046969	53064372	+	8093	protein_coding	tensin 2 [Source:HGNC Symbol;Acc:HGNC:19737]	-
ENSG00000178035	105.358	94.0484	106.02	99.6016	95.3617	99.1938	IMPDH2	3	49024325	49029408	-	2773	protein_coding	inosine monophosphate dehydrogenase 2 [Source:HGNC Symbol;Acc:HGNC:6053]	-
ENSG00000177614	0.793643	0.954992	0.655008	0.841415	0.815987	0.898835	PGBD5	1	230314482	230426371	-	11304	protein_coding	piggyBac transposable element derived 5 [Source:HGNC Symbol;Acc:HGNC:19405]	-
ENSG00000073849	1.96634	2.05638	1.84456	2.06543	2.23643	1.85763	ST6GAL1	3	186930485	187078553	+	9151	protein_coding	ST6 beta-galactoside alpha-2,6-sialyltransferase 1 [Source:HGNC Symbol;Acc:HGNC:10860]	-
ENSG00000109685	10.9161	11.7378	11.4363	12.1934	11.4593	11.8712	NSD2	4	1871424	1982207	+	19776	protein_coding	nuclear receptor binding SET domain protein 2 [Source:HGNC Symbol;Acc:HGNC:12766]	HMG
ENSG00000012048	6.75198	8.13549	7.3155	8.47491	7.04695	8.34785	BRCA1	17	43044295	43170245	-	9187	protein_coding	BRCA1, DNA repair associated [Source:HGNC Symbol;Acc:HGNC:1100]	-
ENSG00000169813	111.276	110.745	111.339	109.495	101.423	106.331	HNRNPF	10	43385617	43409166	-	3253	protein_coding	heterogeneous nuclear ribonucleoprotein F [Source:HGNC Symbol;Acc:HGNC:5039]	-
ENSG00000250378	0.385726	0.380446	0.185517	0.633514	0.495732	0.280033	AC114296.1	5	135812667	135827546	+	2791	processed_transcript	uncharacterized LOC107986453 [Source:NCBI gene;Acc:107986453]	-
ENSG00000070814	10.9306	11.0359	10.6824	11.3476	10.4121	10.569	TCOF1	5	150357629	150400308	+	11439	protein_coding	treacle ribosome biogenesis factor 1 [Source:HGNC Symbol;Acc:HGNC:11654]	-
ENSG00000149926	0.97945	0.395667	0.378861	0.433731	0.468695	0.297855	FAM57B	16	30024427	30052978	-	4920	protein_coding	family with sequence similarity 57 member B [Source:HGNC Symbol;Acc:HGNC:25295]	-
ENSG00000084733	58.6771	59.6564	62.0163	60.4833	55.903	61.7094	RAB10	2	26034107	26137454	+	3631	protein_coding	RAB10, member RAS oncogene family [Source:HGNC Symbol;Acc:HGNC:9759]	-
ENSG00000137807	30.8712	30.9932	31.2115	34.7593	26.1597	34.6231	KIF23	15	69414246	69448427	+	6576	protein_coding	kinesin family member 23 [Source:HGNC Symbol;Acc:HGNC:6392]	-
ENSG00000106355	9.2039	10.5031	11.5319	10.0774	7.2721	10.0689	LSM5	7	32485332	32495283	-	4701	protein_coding	LSM5 homolog, U6 small nuclear RNA and mRNA degradation associated [Source:HGNC Symbol;Acc:HGNC:17162]	-
ENSG00000130921	4.64203	4.12683	4.11885	4.09335	3.95171	5.20175	C12orf65	12	123232916	123257959	+	7090	protein_coding	chromosome 12 open reading frame 65 [Source:HGNC Symbol;Acc:HGNC:26784]	-
ENSG00000275557	13.533	10.6895	13.6684	7.09273	16.1212	8.74241	AC242842.1	1	149607765	149612402	+	447	processed_transcript	novel transcript	-
ENSG00000142538	6.36622	5.52633	4.28661	5.84464	4.39593	2.23489	PTH2	19	49422414	49423441	-	459	protein_coding	parathyroid hormone 2 [Source:HGNC Symbol;Acc:HGNC:30828]	-
ENSG00000152056	1.36419	1.70747	1.63165	1.77901	1.41298	2.07525	AP1S3	2	223751686	223838027	-	4284	protein_coding	adaptor related protein complex 1 subunit sigma 3 [Source:HGNC Symbol;Acc:HGNC:18971]	-
ENSG00000125945	2.21774	2.57881	2.71149	3.04018	2.53332	2.83613	ZNF436	1	23359448	23369442	-	4392	protein_coding	zinc finger protein 436 [Source:HGNC Symbol;Acc:HGNC:20814]	zf-C2H2
ENSG00000023902	7.45741	7.11658	7.61878	6.44529	8.02614	6.46597	PLEKHO1	1	150149183	150164720	+	6565	protein_coding	pleckstrin homology domain containing O1 [Source:HGNC Symbol;Acc:HGNC:24310]	-
ENSG00000170873	2.56092	2.00019	1.84274	2.22513	2.23077	2.27583	MTSS1	8	124550790	124728429	-	7727	protein_coding	MTSS1, I-BAR domain containing [Source:HGNC Symbol;Acc:HGNC:20443]	-
ENSG00000172765	3.95605	3.91432	4.05289	4.34538	4.10871	4.80799	TMCC1	3	129647792	129893606	-	8138	protein_coding	transmembrane and coiled-coil domain family 1 [Source:HGNC Symbol;Acc:HGNC:29116]	-
ENSG00000134371	1.83585	2.20628	2.51748	2.50266	2.37713	2.72673	CDC73	1	193121800	193254815	+	10695	protein_coding	cell division cycle 73 [Source:HGNC Symbol;Acc:HGNC:16783]	-
ENSG00000167065	2.2234	3.03568	2.72269	3.4801	3.64034	3.64441	DUSP18	22	30652051	30667890	-	4450	protein_coding	dual specificity phosphatase 18 [Source:HGNC Symbol;Acc:HGNC:18484]	-
ENSG00000138095	26.7092	27.5369	27.6236	30.3602	26.846	32.1367	LRPPRC	2	43886508	43996005	-	9760	protein_coding	leucine rich pentatricopeptide repeat containing [Source:HGNC Symbol;Acc:HGNC:15714]	-
ENSG00000280649	5.28154	4.62778	4.40453	3.05427	4.63157	2.35469	AC245100.8	1	148458814	148459871	+	1058	TEC	TEC	-
ENSG00000113460	16.0618	15.4686	15.2616	15.4403	12.7471	18.3461	BRIX1	5	34915376	34925996	+	5011	protein_coding	BRX1, biogenesis of ribosomes [Source:HGNC Symbol;Acc:HGNC:24170]	-
ENSG00000117155	5.48312	5.3671	4.70489	6.37297	4.69791	6.59866	SSX2IP	1	84643707	84690803	-	8639	protein_coding	SSX family member 2 interacting protein [Source:HGNC Symbol;Acc:HGNC:16509]	-
ENSG00000196236	2.30783	2.0333	2.75816	2.40085	2.61934	2.87252	XPNPEP3	22	40857077	40932815	+	9574	protein_coding	X-prolyl aminopeptidase 3 [Source:HGNC Symbol;Acc:HGNC:28052]	-
ENSG00000157551	0.986434	0.701587	0.660865	0.80767	0.746957	0.850191	KCNJ15	21	38155549	38307357	+	10342	protein_coding	potassium voltage-gated channel subfamily J member 15 [Source:HGNC Symbol;Acc:HGNC:6261]	-
ENSG00000002586	25.5594	22.3616	24.4869	21.0889	25.2569	18.4871	CD99	X	2691133	2741309	+	4912	protein_coding	CD99 molecule (Xg blood group) [Source:HGNC Symbol;Acc:HGNC:7082]	-
ENSG00000187323	0.159716	0.112064	0.0708206	0.152889	0.105136	0.155899	DCC	18	52340172	53535903	+	13160	protein_coding	DCC netrin 1 receptor [Source:HGNC Symbol;Acc:HGNC:2701]	-
ENSG00000144554	10.3411	10.5757	9.54223	10.9161	8.85592	10.3784	FANCD2	3	10026414	10101930	+	8378	protein_coding	FA complementation group D2 [Source:HGNC Symbol;Acc:HGNC:3585]	-
ENSG00000130517	5.0924	4.84003	4.4135	4.52412	5.22832	4.74191	PGPEP1	19	18340587	18369950	+	7520	protein_coding	pyroglutamyl-peptidase I [Source:HGNC Symbol;Acc:HGNC:13568]	-
ENSG00000167994	5.71315	6.27974	6.16648	5.49665	5.12056	4.29006	RAB3IL1	11	61897301	61920269	-	3006	protein_coding	RAB3A interacting protein like 1 [Source:HGNC Symbol;Acc:HGNC:9780]	-
ENSG00000197170	17.5184	16.3092	17.1338	19.5505	14.3371	20.6084	PSMD12	17	67337916	67366627	-	5364	protein_coding	proteasome 26S subunit, non-ATPase 12 [Source:HGNC Symbol;Acc:HGNC:9557]	-
ENSG00000125744	9.05605	9.07263	8.84283	8.28502	8.95543	7.98045	RTN2	19	45485289	45497061	-	3238	protein_coding	reticulon 2 [Source:HGNC Symbol;Acc:HGNC:10468]	-
ENSG00000138160	35.474	36.086	33.0376	36.4818	31.1616	39.9631	KIF11	10	92593286	92655395	+	4860	protein_coding	kinesin family member 11 [Source:HGNC Symbol;Acc:HGNC:6388]	-
ENSG00000151348	52.0698	51.8146	48.2612	53.4268	49.579	49.6799	EXT2	11	44095549	44245429	+	5286	protein_coding	exostosin glycosyltransferase 2 [Source:HGNC Symbol;Acc:HGNC:3513]	-
ENSG00000114416	33.4706	33.0187	32.3965	33.3986	28.863	35.1753	FXR1	3	180868141	180982753	+	12054	protein_coding	FMR1 autosomal homolog 1 [Source:HGNC Symbol;Acc:HGNC:4023]	-
ENSG00000186675	2.66696	1.33771	1.81878	1.46394	1.40984	1.80276	MAGEE2	X	75782988	75785236	-	2249	protein_coding	MAGE family member E2 [Source:HGNC Symbol;Acc:HGNC:24935]	-
ENSG00000132475	103.942	93.996	99.8583	95.5505	85.1678	90.3541	H3F3B	17	75776434	75785893	-	6134	protein_coding	H3 histone family member 3B [Source:HGNC Symbol;Acc:HGNC:4765]	-
ENSG00000146247	4.58026	5.98272	6.24755	7.04388	5.68142	6.82666	PHIP	6	78935867	79078236	-	13252	protein_coding	pleckstrin homology domain interacting protein [Source:HGNC Symbol;Acc:HGNC:15673]	-
ENSG00000143569	18.8033	19.0659	16.9073	19.2345	18.5941	17.1096	UBAP2L	1	154220179	154271510	+	7503	protein_coding	ubiquitin associated protein 2 like [Source:HGNC Symbol;Acc:HGNC:29877]	-
ENSG00000115641	10.4758	10.2828	12.9718	9.68935	11.1279	10.7487	FHL2	2	105357712	105438513	-	6626	protein_coding	four and a half LIM domains 2 [Source:HGNC Symbol;Acc:HGNC:3703]	-
ENSG00000007541	4.63096	4.66459	3.47194	4.00349	4.35434	3.07773	PIGQ	16	566995	584136	+	7904	protein_coding	phosphatidylinositol glycan anchor biosynthesis class Q [Source:HGNC Symbol;Acc:HGNC:14135]	-
ENSG00000176978	30.3044	24.14	27.7066	20.8423	29.9082	17.6165	DPP7	9	137110542	137115177	-	2820	protein_coding	dipeptidyl peptidase 7 [Source:HGNC Symbol;Acc:HGNC:14892]	-
ENSG00000087191	38.8197	34.9212	34.111	36.0661	33.2672	33.3343	PSMC5	17	63827152	63832026	+	4490	protein_coding	proteasome 26S subunit, ATPase 5 [Source:HGNC Symbol;Acc:HGNC:9552]	-
ENSG00000104219	8.63167	9.11788	8.63347	9.15233	7.53252	10.4297	ZDHHC2	8	17156029	17224799	+	6735	protein_coding	zinc finger DHHC-type containing 2 [Source:HGNC Symbol;Acc:HGNC:18469]	-
ENSG00000108691	13.81	10.901	11.4714	13.2931	10.6823	11.9784	CCL2	17	34255218	34257203	+	1986	protein_coding	C-C motif chemokine ligand 2 [Source:HGNC Symbol;Acc:HGNC:10618]	-
ENSG00000107566	14.613	15.6744	15.8945	17.6005	15.9651	17.5169	ERLIN1	10	100150094	100188334	-	5792	protein_coding	ER lipid raft associated 1 [Source:HGNC Symbol;Acc:HGNC:16947]	-
ENSG00000197070	6.27897	7.61116	7.49361	5.44121	8.08692	5.36934	ARRDC1	9	137605654	137615360	+	3821	protein_coding	arrestin domain containing 1 [Source:HGNC Symbol;Acc:HGNC:28633]	-
ENSG00000140465	3.05947	2.55882	2.84891	2.9287	2.8531	2.20421	CYP1A1	15	74719542	74725610	-	3435	protein_coding	cytochrome P450 family 1 subfamily A member 1 [Source:HGNC Symbol;Acc:HGNC:2595]	-
ENSG00000081087	7.45145	8.48574	7.38987	7.85457	6.66893	7.58638	OSTM1	6	108041409	108165854	-	5325	protein_coding	osteopetrosis associated transmembrane protein 1 [Source:HGNC Symbol;Acc:HGNC:21652]	-
ENSG00000169583	3.26666	1.85441	2.11158	3.41889	2.98778	2.24112	CLIC3	9	136994635	136996803	-	1177	protein_coding	chloride intracellular channel 3 [Source:HGNC Symbol;Acc:HGNC:2064]	-
ENSG00000123094	8.66637	8.83422	9.5414	9.44282	9.35224	11.0211	RASSF8	12	25959029	26079892	+	7619	protein_coding	Ras association domain family member 8 [Source:HGNC Symbol;Acc:HGNC:13232]	-
ENSG00000197323	6.03998	6.76534	6.67908	7.69292	7.07522	8.75023	TRIM33	1	114392777	114511160	-	9574	protein_coding	tripartite motif containing 33 [Source:HGNC Symbol;Acc:HGNC:16290]	-
ENSG00000196584	3.23244	3.70741	4.08631	3.93235	3.50435	4.87174	XRCC2	7	152644779	152676165	-	4853	protein_coding	X-ray repair cross complementing 2 [Source:HGNC Symbol;Acc:HGNC:12829]	-
ENSG00000152795	53.9329	49.3166	50.0285	47.2642	41.7948	53.576	HNRNPDL	4	82422564	82430408	-	5476	protein_coding	heterogeneous nuclear ribonucleoprotein D like [Source:HGNC Symbol;Acc:HGNC:5037]	-
ENSG00000163535	12.6247	14.4782	13.2755	14.2655	11.8611	16.1989	SGO2	2	200510008	200583782	+	6022	protein_coding	shugoshin 2 [Source:HGNC Symbol;Acc:HGNC:30812]	-
ENSG00000138430	28.3553	25.3368	28.7918	25.0977	23.6457	29.8214	OLA1	2	174072447	174248698	-	6100	protein_coding	Obg like ATPase 1 [Source:HGNC Symbol;Acc:HGNC:28833]	-
ENSG00000162623	2.84311	3.10543	3.61188	4.04179	2.48532	3.82024	TYW3	1	74733152	74766678	+	4616	protein_coding	tRNA-yW synthesizing protein 3 homolog [Source:HGNC Symbol;Acc:HGNC:24757]	-
ENSG00000080986	25.0628	27.6435	26.5792	27.5213	20.5777	26.5002	NDC80	18	2571511	2616635	+	3600	protein_coding	NDC80, kinetochore complex component [Source:HGNC Symbol;Acc:HGNC:16909]	-
ENSG00000073111	33.4968	31.9982	32.9764	33.9428	31.5649	30.8316	MCM2	3	127598223	127622436	+	4902	protein_coding	minichromosome maintenance complex component 2 [Source:HGNC Symbol;Acc:HGNC:6944]	-
ENSG00000120805	9.46222	7.72478	8.30898	8.32693	7.63025	8.43733	ARL1	12	101393120	101407820	-	4979	protein_coding	ADP ribosylation factor like GTPase 1 [Source:HGNC Symbol;Acc:HGNC:692]	-
ENSG00000131669	30.0271	26.6214	31.1097	24.0611	29.8044	20.3842	NINJ1	9	93121489	93134288	-	2648	protein_coding	ninjurin 1 [Source:HGNC Symbol;Acc:HGNC:7824]	-
ENSG00000141295	17.8239	14.481	14.5992	13.8851	13.9435	11.3813	SCRN2	17	47837692	47841333	-	3043	protein_coding	secernin 2 [Source:HGNC Symbol;Acc:HGNC:30381]	-
ENSG00000065183	3.5823	2.92225	3.56271	3.69678	3.24857	3.86507	WDR3	1	117929720	117966542	+	10275	protein_coding	WD repeat domain 3 [Source:HGNC Symbol;Acc:HGNC:12755]	-
ENSG00000150540	1.23958	1.69926	2.10116	1.66655	1.49093	1.96173	HNMT	2	137964020	138016364	+	4756	protein_coding	histamine N-methyltransferase [Source:HGNC Symbol;Acc:HGNC:5028]	-
ENSG00000139618	2.53964	3.68659	3.67882	4.09846	2.93579	4.74432	BRCA2	13	32315474	32400266	+	12273	protein_coding	BRCA2, DNA repair associated [Source:HGNC Symbol;Acc:HGNC:1101]	-
ENSG00000232527	0.122205	0.351551	0.370282	2.03476	1.51167	1.39733	AC245595.1	1	144227030	144250288	-	839	lincRNA	uncharacterized LOC107985200 [Source:NCBI gene;Acc:107985200]	-
ENSG00000163655	17.044	16.9103	16.8882	16.6956	15.5851	18.2583	GMPS	3	155870536	155944026	+	8885	protein_coding	guanine monophosphate synthase [Source:HGNC Symbol;Acc:HGNC:4378]	-
ENSG00000161547	38.266	37.7757	33.4487	37.5481	30.9362	40.1375	SRSF2	17	76734115	76737374	-	3017	protein_coding	serine and arginine rich splicing factor 2 [Source:HGNC Symbol;Acc:HGNC:10783]	-
ENSG00000198832	45.8762	41.2395	44.9704	39.448	36.4492	31.5896	SELENOM	22	31104772	31120069	-	3187	protein_coding	selenoprotein M [Source:HGNC Symbol;Acc:HGNC:30397]	-
ENSG00000041357	28.2411	26.6367	29.4266	29.0123	22.2242	29.8494	PSMA4	15	78540405	78552419	+	6996	protein_coding	proteasome subunit alpha 4 [Source:HGNC Symbol;Acc:HGNC:9533]	-
ENSG00000034713	39.3019	34.1032	39.1149	31.1483	29.9268	34.2292	GABARAPL2	16	75566351	75577881	+	3034	protein_coding	GABA type A receptor associated protein like 2 [Source:HGNC Symbol;Acc:HGNC:13291]	-
ENSG00000166171	13.6368	12.4985	14.2555	9.93694	13.2211	10.435	DPCD	10	101570560	101609668	+	1718	protein_coding	deleted in primary ciliary dyskinesia homolog (mouse) [Source:HGNC Symbol;Acc:HGNC:24542]	-
ENSG00000197601	18.945	19.653	19.1414	20.1338	15.8092	21.6792	FAR1	11	13668670	13732346	+	7501	protein_coding	fatty acyl-CoA reductase 1 [Source:HGNC Symbol;Acc:HGNC:26222]	-
ENSG00000062282	4.34503	2.91034	3.41255	2.96174	3.14319	2.48412	DGAT2	11	75759512	75801535	+	7905	protein_coding	diacylglycerol O-acyltransferase 2 [Source:HGNC Symbol;Acc:HGNC:16940]	-
ENSG00000156642	40.7118	38.3466	37.9215	38.1064	36.3169	40.5857	NPTN	15	73560014	73634134	-	4032	protein_coding	neuroplastin [Source:HGNC Symbol;Acc:HGNC:17867]	-
ENSG00000165733	29.3849	27.9848	27.475	30.3554	26.6646	31.6855	BMS1	10	42782801	42834937	+	7753	protein_coding	BMS1, ribosome biogenesis factor [Source:HGNC Symbol;Acc:HGNC:23505]	-
ENSG00000107281	19.7417	18.8372	18.3312	17.9547	19.3569	12.1184	NPDC1	9	137039470	137046203	-	2737	protein_coding	neural proliferation, differentiation and control 1 [Source:HGNC Symbol;Acc:HGNC:7899]	-
ENSG00000108387	0.652648	0.795176	0.704415	0.692498	0.683562	0.658463	2024-09-04	17	58520250	58540818	-	8012	protein_coding	septin 4 [Source:HGNC Symbol;Acc:HGNC:9165]	-
ENSG00000169607	14.1251	15.5755	16.1316	18.096	13.178	16.0706	CKAP2L	2	112736607	112764677	-	5219	protein_coding	cytoskeleton associated protein 2 like [Source:HGNC Symbol;Acc:HGNC:26877]	-
ENSG00000137841	5.99833	5.3934	5.76952	6.02237	6.85519	6.30042	PLCB2	15	40278176	40307935	-	7350	protein_coding	phospholipase C beta 2 [Source:HGNC Symbol;Acc:HGNC:9055]	-
ENSG00000115760	7.415	8.96846	8.56197	10.1298	9.05514	10.5202	BIRC6	2	32357028	32618899	+	17858	protein_coding	baculoviral IAP repeat containing 6 [Source:HGNC Symbol;Acc:HGNC:13516]	-
ENSG00000180198	13.6337	11.5007	13.6369	13.6744	12.1586	12.099	RCC1	1	28505943	28539300	+	3888	protein_coding	regulator of chromosome condensation 1 [Source:HGNC Symbol;Acc:HGNC:1913]	-
ENSG00000189091	16.6191	17.062	15.6305	17.6249	16.2054	16.7364	SF3B3	16	70523788	70577670	+	12419	protein_coding	splicing factor 3b subunit 3 [Source:HGNC Symbol;Acc:HGNC:10770]	-
ENSG00000105447	6.49372	6.72508	6.76534	7.35282	6.24211	6.2639	GRWD1	19	48445773	48457022	+	5763	protein_coding	glutamate rich WD repeat containing 1 [Source:HGNC Symbol;Acc:HGNC:21270]	-
ENSG00000170231	5.15291	3.44617	4.04792	3.35232	3.96216	1.7206	FABP6	5	160187367	160238735	+	1164	protein_coding	fatty acid binding protein 6 [Source:HGNC Symbol;Acc:HGNC:3561]	-
ENSG00000163162	14.7031	13.4912	14.1543	13.1371	13.9832	14.8282	RNF149	2	101271219	101308701	-	4836	protein_coding	ring finger protein 149 [Source:HGNC Symbol;Acc:HGNC:23137]	-
ENSG00000019549	3.49121	3.65211	4.36569	2.84001	2.34541	2.96661	SNAI2	8	48917604	48921740	-	3392	protein_coding	snail family transcriptional repressor 2 [Source:HGNC Symbol;Acc:HGNC:11094]	zf-C2H2
ENSG00000217801	6.94236	6.38541	7.05952	4.26876	6.61203	4.81507	AL390719.1	1	1059734	1069355	+	2171	transcribed_unprocessed_pseudogene	uncharacterized LOC100288175 [Source:NCBI gene;Acc:100288175]	-
ENSG00000198951	24.0001	22.778	19.9371	20.647	22.8047	20.4039	NAGA	22	42058354	42070842	-	3706	protein_coding	alpha-N-acetylgalactosaminidase [Source:HGNC Symbol;Acc:HGNC:7631]	-
ENSG00000143786	3.90146	4.58177	3.99725	3.75216	4.2068	3.0903	CNIH3	1	224434660	224740549	+	6386	protein_coding	cornichon family AMPA receptor auxiliary protein 3 [Source:HGNC Symbol;Acc:HGNC:26802]	-
ENSG00000176142	5.99836	5.46432	6.00012	5.64772	5.66441	4.84543	TMEM39A	3	119429500	119468830	-	5333	protein_coding	transmembrane protein 39A [Source:HGNC Symbol;Acc:HGNC:25600]	-
ENSG00000100422	18.2926	14.8013	16.0744	16.4834	16.5196	15.8969	CERK	22	46684411	46738261	-	4938	protein_coding	ceramide kinase [Source:HGNC Symbol;Acc:HGNC:19256]	-
ENSG00000092853	8.66888	11.0327	9.76993	12.7777	9.43955	12.8101	CLSPN	1	35720218	35769967	-	5411	protein_coding	claspin [Source:HGNC Symbol;Acc:HGNC:19715]	-
ENSG00000101109	11.5918	12.5781	12.6321	12.8256	12.7051	14.6464	STK4	20	44966474	45079959	+	9075	protein_coding	serine/threonine kinase 4 [Source:HGNC Symbol;Acc:HGNC:11408]	-
ENSG00000167207	1.38735	1.605	1.45397	1.38387	2.05502	1.18691	NOD2	16	50693588	50734041	+	6873	protein_coding	nucleotide binding oligomerization domain containing 2 [Source:HGNC Symbol;Acc:HGNC:5331]	-
ENSG00000153767	7.53	6.79176	5.8999	7.76149	6.17551	7.58089	GTF2E1	3	120742637	120783069	+	3370	protein_coding	general transcription factor IIE subunit 1 [Source:HGNC Symbol;Acc:HGNC:4650]	-
ENSG00000143947	306.262	302.264	381.997	328.265	270.418	306.277	RPS27A	2	55231903	55235853	+	3130	protein_coding	ribosomal protein S27a [Source:HGNC Symbol;Acc:HGNC:10417]	-
ENSG00000128789	11.029	10.0016	11.2627	11.7544	9.68841	12.9253	PSMG2	18	12658043	12725740	+	3356	protein_coding	proteasome assembly chaperone 2 [Source:HGNC Symbol;Acc:HGNC:24929]	-
ENSG00000065320	12.0231	12.1807	10.2777	11.8827	12.256	9.0916	NTN1	17	9021542	9244000	+	6383	protein_coding	netrin 1 [Source:HGNC Symbol;Acc:HGNC:8029]	-
ENSG00000131067	17.4052	14.2006	12.9881	14.1633	17.1627	13.3073	GGT7	20	34844720	34872860	-	2966	protein_coding	gamma-glutamyltransferase 7 [Source:HGNC Symbol;Acc:HGNC:4259]	-
ENSG00000234964	21.2654	16.896	27.2313	17.7642	18.9318	23.2783	FABP5P7	11	59781318	59781722	-	405	processed_pseudogene	fatty acid binding protein 5 pseudogene 7 [Source:HGNC Symbol;Acc:HGNC:31070]	-
ENSG00000108784	9.48843	8.73858	8.4113	8.8898	9.42273	6.81338	NAGLU	17	42536172	42544449	+	3004	protein_coding	N-acetyl-alpha-glucosaminidase [Source:HGNC Symbol;Acc:HGNC:7632]	-
ENSG00000181126	2.4899	2.31294	4.22489	2.1752	4.05236	3.19213	HLA-V	6	29790954	29797811	+	5662	transcribed_unprocessed_pseudogene	major histocompatibility complex, class I, V (pseudogene) [Source:HGNC Symbol;Acc:HGNC:23482]	-
ENSG00000184743	10.1585	11.8213	12.4267	13.4536	11.2189	13.2726	ATL3	11	63624087	63671921	-	7600	protein_coding	atlastin GTPase 3 [Source:HGNC Symbol;Acc:HGNC:24526]	-
ENSG00000211460	35.8167	32.2994	31.5695	34.9745	30.231	34.8821	TSN	2	121737103	121767853	+	4407	protein_coding	translin [Source:HGNC Symbol;Acc:HGNC:12379]	-
ENSG00000115484	134.575	126.256	134.878	133.639	114.953	130.993	CCT4	2	61868089	61888804	-	2830	protein_coding	chaperonin containing TCP1 subunit 4 [Source:HGNC Symbol;Acc:HGNC:1617]	-
ENSG00000157954	24.8757	22.1255	22.085	21.9376	23.1895	21.7387	WIPI2	7	5190188	5233826	+	8977	protein_coding	WD repeat domain, phosphoinositide interacting 2 [Source:HGNC Symbol;Acc:HGNC:32225]	-
ENSG00000231023	12.0875	6.33296	7.59681	5.09095	4.90536	5.24414	LINC00326	6	133088080	133106578	+	2515	lincRNA	long intergenic non-protein coding RNA 326 [Source:HGNC Symbol;Acc:HGNC:41926]	-
ENSG00000041353	0.800151	0.428616	0.682753	0.746541	0.713637	0.755859	RAB27B	18	54717860	54895516	+	7432	protein_coding	RAB27B, member RAS oncogene family [Source:HGNC Symbol;Acc:HGNC:9767]	-
ENSG00000100299	27.1361	27.2217	22.4806	23.2901	29.0017	19.4593	ARSA	22	50622754	50628173	-	2932	protein_coding	arylsulfatase A [Source:HGNC Symbol;Acc:HGNC:713]	-
ENSG00000113273	1.6875	2.25457	2.13334	2.46494	2.15875	2.89215	ARSB	5	78777209	78986087	-	9053	protein_coding	arylsulfatase B [Source:HGNC Symbol;Acc:HGNC:714]	-
ENSG00000069399	6.35671	5.38591	6.13283	6.46939	6.57937	5.04755	BCL3	19	44747705	44760044	+	3242	protein_coding	B cell CLL/lymphoma 3 [Source:HGNC Symbol;Acc:HGNC:998]	-
ENSG00000141562	18.1185	17.8927	20.1336	15.0932	17.1457	16.6324	NARF	17	82458180	82490537	+	7962	protein_coding	nuclear prelamin A recognition factor [Source:HGNC Symbol;Acc:HGNC:29916]	-
ENSG00000198794	7.71129	6.767	7.07654	7.15678	7.54779	5.50332	SCAMP5	15	74957219	75021496	+	4873	protein_coding	secretory carrier membrane protein 5 [Source:HGNC Symbol;Acc:HGNC:30386]	-
ENSG00000061936	5.68824	5.98789	5.16401	5.48054	5.60205	5.49224	SFSWAP	12	131711081	131799737	+	10157	protein_coding	splicing factor SWAP [Source:HGNC Symbol;Acc:HGNC:10790]	-
ENSG00000175352	16.3008	12.8053	13.3369	11.1944	14.0523	12.5704	NRIP3	11	8980576	9004049	-	4123	protein_coding	nuclear receptor interacting protein 3 [Source:HGNC Symbol;Acc:HGNC:1167]	-
ENSG00000128274	6.81625	5.93885	5.79023	4.70654	5.71926	3.77079	A4GALT	22	42692112	42721298	-	3407	protein_coding	alpha 1,4-galactosyltransferase (P blood group) [Source:HGNC Symbol;Acc:HGNC:18149]	-
ENSG00000185149	0.494561	0.552831	0.342521	0.436942	0.381364	0.35007	NPY2R	4	155208629	155217078	+	3628	protein_coding	neuropeptide Y receptor Y2 [Source:HGNC Symbol;Acc:HGNC:7957]	-
ENSG00000120868	2.81995	4.84872	4.39993	4.4178	4.49794	4.13863	APAF1	12	98645141	98735433	+	7908	protein_coding	apoptotic peptidase activating factor 1 [Source:HGNC Symbol;Acc:HGNC:576]	-
ENSG00000118058	2.16817	2.94151	2.57855	2.98181	2.85439	3.08959	KMT2A	11	118436464	118526832	+	31305	protein_coding	lysine methyltransferase 2A [Source:HGNC Symbol;Acc:HGNC:7132]	-
ENSG00000120837	4.96512	4.38023	5.12971	5.06855	4.22251	4.68178	NFYB	12	104117077	104138289	-	4956	protein_coding	nuclear transcription factor Y subunit beta [Source:HGNC Symbol;Acc:HGNC:7805]	NF-YB
ENSG00000137776	15.5674	15.158	15.2915	16.8926	15.287	18.0493	SLTM	15	58879045	58933653	-	8157	protein_coding	SAFB like transcription modulator [Source:HGNC Symbol;Acc:HGNC:20709]	-
ENSG00000158186	10.8329	10.2503	10.1115	11.0637	9.62787	11.2815	MRAS	3	138347648	138405534	+	6365	protein_coding	muscle RAS oncogene homolog [Source:HGNC Symbol;Acc:HGNC:7227]	-
ENSG00000168779	3.02813	3.62478	3.58185	2.90047	3.87377	2.8757	SHOX2	3	158095954	158106503	-	5045	protein_coding	short stature homeobox 2 [Source:HGNC Symbol;Acc:HGNC:10854]	Homeobox
ENSG00000139793	6.07908	6.5024	6.75178	6.34796	6.65999	8.93759	MBNL2	13	97221434	97394120	+	4908	protein_coding	muscleblind like splicing regulator 2 [Source:HGNC Symbol;Acc:HGNC:16746]	-
ENSG00000153107	4.79039	5.30141	4.72726	5.53601	5.36638	5.47259	ANAPC1	2	111611639	111884690	-	13987	protein_coding	anaphase promoting complex subunit 1 [Source:HGNC Symbol;Acc:HGNC:19988]	-
ENSG00000171346	0.398863	0.317107	0.366231	0.207	0.366986	0.152024	KRT15	17	41513743	41522529	-	7069	protein_coding	keratin 15 [Source:HGNC Symbol;Acc:HGNC:6421]	-
ENSG00000166173	23.5371	23.0693	22.57	20.221	20.6973	18.9447	LARP6	15	70829130	70854159	-	5554	protein_coding	La ribonucleoprotein domain family member 6 [Source:HGNC Symbol;Acc:HGNC:24012]	-
ENSG00000050165	84.3402	81.8565	80.8343	76.1676	79.9389	71.1143	DKK3	11	11963106	12009769	-	5059	protein_coding	dickkopf WNT signaling pathway inhibitor 3 [Source:HGNC Symbol;Acc:HGNC:2893]	-
ENSG00000131778	18.1917	18.8014	18.8185	18.4933	17.5032	18.6219	CHD1L	1	147242641	147295766	+	3376	protein_coding	chromodomain helicase DNA binding protein 1 like [Source:HGNC Symbol;Acc:HGNC:1916]	-
ENSG00000103148	7.17506	6.66754	7.12933	7.574	7.29232	6.34162	NPRL3	16	84271	138860	-	6609	protein_coding	NPR3 like, GATOR1 complex subunit [Source:HGNC Symbol;Acc:HGNC:14124]	-
ENSG00000155438	26.2085	25.8188	28.0366	26.6605	20.1196	30.0635	NIFK	2	121726945	121736923	-	2447	protein_coding	nucleolar protein interacting with the FHA domain of MKI67 [Source:HGNC Symbol;Acc:HGNC:17838]	-
ENSG00000111341	4.77876	3.08475	2.70759	3.48863	2.75249	3.20225	MGP	12	14881181	14885926	-	2639	protein_coding	matrix Gla protein [Source:HGNC Symbol;Acc:HGNC:7060]	-
ENSG00000187634	12.9208	11.6253	12.0806	12.5716	14.018	8.54785	SAMD11	1	923928	944581	+	4166	protein_coding	sterile alpha motif domain containing 11 [Source:HGNC Symbol;Acc:HGNC:28706]	-
ENSG00000158122	4.33856	3.78732	4.53307	4.48776	4.54242	4.51418	PRXL2C	9	96639577	96655303	-	3084	protein_coding	peroxiredoxin like 2C [Source:HGNC Symbol;Acc:HGNC:16881]	-
ENSG00000115233	15.8563	14.6671	14.6899	15.6346	12.8135	15.3753	PSMD14	2	161308038	161411717	+	7698	protein_coding	proteasome 26S subunit, non-ATPase 14 [Source:HGNC Symbol;Acc:HGNC:16889]	-
ENSG00000175264	15.123	12.8734	11.5376	12.0959	13.0449	9.33987	CHST1	11	45648877	45665622	-	3478	protein_coding	carbohydrate sulfotransferase 1 [Source:HGNC Symbol;Acc:HGNC:1969]	-
ENSG00000256073	16.9032	13.2746	13.2715	12.9864	10.4754	10.2281	URB1-AS1	21	32393130	32393960	+	831	lincRNA	URB1 antisense RNA 1 (head to head) [Source:HGNC Symbol;Acc:HGNC:23128]	-
ENSG00000113638	7.07231	7.06569	7.56057	7.31178	5.71339	7.53384	TTC33	5	40512333	40755975	-	6821	protein_coding	tetratricopeptide repeat domain 33 [Source:HGNC Symbol;Acc:HGNC:29959]	-
ENSG00000180921	12.0047	12.9061	11.4563	12.6491	13.7241	11.3697	FAM83H	8	143723933	143733801	-	5654	protein_coding	family with sequence similarity 83 member H [Source:HGNC Symbol;Acc:HGNC:24797]	-
ENSG00000107020	12.0179	13.7104	17.4095	13.558	10.078	15.6393	PLGRKT	9	5357973	5437878	-	1493	protein_coding	plasminogen receptor with a C-terminal lysine [Source:HGNC Symbol;Acc:HGNC:23633]	-
ENSG00000171055	7.84631	7.66914	9.03127	7.44222	7.17232	8.59134	FEZ2	2	36531805	36646087	-	8938	protein_coding	fasciculation and elongation protein zeta 2 [Source:HGNC Symbol;Acc:HGNC:3660]	-
ENSG00000147862	2.88352	3.55837	3.18008	3.72078	3.50007	3.19915	NFIB	9	14081843	14398983	-	12765	protein_coding	nuclear factor I B [Source:HGNC Symbol;Acc:HGNC:7785]	CTF/NFI
ENSG00000126067	36.403	33.9715	31.8599	32.896	27.6641	31.7418	PSMB2	1	35599544	35641844	-	4843	protein_coding	proteasome subunit beta 2 [Source:HGNC Symbol;Acc:HGNC:9539]	-
ENSG00000183605	6.44927	6.2843	8.14917	6.82162	7.49937	7.7927	SFXN4	10	119140767	119165667	-	1868	protein_coding	sideroflexin 4 [Source:HGNC Symbol;Acc:HGNC:16088]	-
ENSG00000163703	27.22	26.5597	22.5448	21.5284	25.8339	21.1529	CRELD1	3	9933822	9945413	+	3778	protein_coding	cysteine rich with EGF like domains 1 [Source:HGNC Symbol;Acc:HGNC:14630]	-
ENSG00000189057	14.6111	15.1637	12.854	17.8349	12.5954	17.855	FAM111B	11	59107185	59127410	+	3863	protein_coding	family with sequence similarity 111 member B [Source:HGNC Symbol;Acc:HGNC:24200]	-
ENSG00000061918	7.48874	5.24323	6.54869	5.64842	5.77424	6.99143	GUCY1B1	4	155758992	155807591	+	3724	protein_coding	guanylate cyclase 1 soluble subunit beta 1 [Source:HGNC Symbol;Acc:HGNC:4687]	-
ENSG00000174840	3.82753	4.10104	4.21305	4.57941	4.25267	4.5425	PDE12	3	57556276	57566844	+	8947	protein_coding	phosphodiesterase 12 [Source:HGNC Symbol;Acc:HGNC:25386]	-
ENSG00000181409	1.12824	1.02345	0.773547	0.783553	1.29653	0.729781	AATK	17	81117295	81166077	-	6225	protein_coding	apoptosis associated tyrosine kinase [Source:HGNC Symbol;Acc:HGNC:21]	-
ENSG00000105668	3.71539	4.44802	5.79941	4.68659	7.09013	3.576	UPK1A	19	35666516	35678483	+	1366	protein_coding	uroplakin 1A [Source:HGNC Symbol;Acc:HGNC:12577]	-
ENSG00000169710	78.3042	83.5339	66.9561	82.776	76.9193	70.4136	FASN	17	82078333	82098332	-	9364	protein_coding	fatty acid synthase [Source:HGNC Symbol;Acc:HGNC:3594]	-
ENSG00000153956	1.75814	2.12129	2.21248	2.79475	2.15626	2.30416	CACNA2D1	7	81946444	82443798	-	9010	protein_coding	calcium voltage-gated channel auxiliary subunit alpha2delta 1 [Source:HGNC Symbol;Acc:HGNC:1399]	-
ENSG00000117593	5.88601	6.01165	5.26966	5.87734	4.6194	5.96975	DARS2	1	173824568	173858808	+	7438	protein_coding	aspartyl-tRNA synthetase 2, mitochondrial [Source:HGNC Symbol;Acc:HGNC:25538]	-
ENSG00000228288	8.69774	9.94219	11.6936	11.5775	12.0481	6.25696	PCAT6	1	202810954	202812156	+	890	antisense	prostate cancer associated transcript 6 [Source:HGNC Symbol;Acc:HGNC:43714]	-
ENSG00000070756	359.145	347.325	357.116	364.012	358.647	381.812	PABPC1	8	100685816	100722809	-	4752	protein_coding	poly(A) binding protein cytoplasmic 1 [Source:HGNC Symbol;Acc:HGNC:8554]	-
ENSG00000165886	36.3001	33.852	32.5052	27.626	32.5081	26.0848	UBTD1	10	97498868	97571209	+	1706	protein_coding	ubiquitin domain containing 1 [Source:HGNC Symbol;Acc:HGNC:25683]	-
ENSG00000250782	5.26457	5.56138	4.27123	4.51631	5.33791	4.85193	TAF11L14	5	17634460	17635053	+	594	protein_coding	TATA-box binding protein associated factor 11 like 14 [Source:HGNC Symbol;Acc:HGNC:53857]	-
ENSG00000119865	0.101143	0.166264	0.204309	0.120291	0.243727	0.151446	CNRIP1	2	68284171	68320051	-	3548	protein_coding	cannabinoid receptor interacting protein 1 [Source:HGNC Symbol;Acc:HGNC:24546]	-
ENSG00000269964	0	0	0.0195757	0	0.0217956	0	MEI4	6	77650274	77927028	+	5290	protein_coding	meiotic double-stranded break formation protein 4 [Source:HGNC Symbol;Acc:HGNC:43638]	-
ENSG00000223764	4.1486	3.90711	3.5167	4.50816	5.2762	2.94125	LINC02593	1	916865	921016	-	4152	lincRNA	long intergenic non-protein coding RNA 2593 [Source:HGNC Symbol;Acc:HGNC:53933]	-
ENSG00000185608	38.9508	35.4542	39.0243	36.1478	28.1353	38.3079	MRPL40	22	19431902	19436075	+	1965	protein_coding	mitochondrial ribosomal protein L40 [Source:HGNC Symbol;Acc:HGNC:14491]	-
ENSG00000178202	6.5403	7.54953	7.02053	7.50985	6.32724	6.67224	KDELC2	11	108472105	108498432	-	4993	protein_coding	KDEL motif containing 2 [Source:HGNC Symbol;Acc:HGNC:28496]	-
ENSG00000144583	0.760845	0.636729	0.91982	0.479865	0.713002	0.439381	2024-03-04	2	216257865	216372027	-	4447	protein_coding	membrane associated ring-CH-type finger 4 [Source:HGNC Symbol;Acc:HGNC:29269]	-
ENSG00000249306	2.13154	1.75419	2.62976	1.8612	2.10876	1.7354	LINC01411	5	174336295	174532457	+	3800	lincRNA	long intergenic non-protein coding RNA 1411 [Source:HGNC Symbol;Acc:HGNC:50703]	-
ENSG00000108091	14.7129	16.5285	15.988	16.4607	14.8499	17.2448	CCDC6	10	59788763	59906656	-	7345	protein_coding	coiled-coil domain containing 6 [Source:HGNC Symbol;Acc:HGNC:18782]	-
ENSG00000089048	4.78217	4.10878	4.78171	5.17565	4.8579	6.01489	ESF1	20	13714322	13784886	-	3216	protein_coding	ESF1 nucleolar pre-rRNA processing protein homolog [Source:HGNC Symbol;Acc:HGNC:15898]	-
ENSG00000119471	15.2533	16.4422	16.5899	17.3999	15.5178	19.3696	HSDL2	9	112379937	112472410	+	3455	protein_coding	hydroxysteroid dehydrogenase like 2 [Source:HGNC Symbol;Acc:HGNC:18572]	-
ENSG00000275342	11.2691	12.1734	10.4738	11.749	13.8363	10.0306	PRAG1	8	8317736	8386498	-	4904	protein_coding	PEAK1 related, kinase-activating pseudokinase 1 [Source:HGNC Symbol;Acc:HGNC:25438]	-
ENSG00000143942	5.31664	6.02853	6.03616	6.92319	5.23689	7.83938	CHAC2	2	53767792	53775196	+	1321	protein_coding	ChaC cation transport regulator homolog 2 [Source:HGNC Symbol;Acc:HGNC:32363]	-
ENSG00000087253	0.785615	0.919865	0.654269	0.573722	0.945454	0.446522	LPCAT2	16	55508998	55586670	+	7439	protein_coding	lysophosphatidylcholine acyltransferase 2 [Source:HGNC Symbol;Acc:HGNC:26032]	-
ENSG00000160233	7.64299	7.94042	8.31937	7.46935	9.22352	6.18406	LRRC3	21	44455486	44462196	+	5869	protein_coding	leucine rich repeat containing 3 [Source:HGNC Symbol;Acc:HGNC:14965]	-
ENSG00000215845	23.6411	22.0848	25.1186	23.733	21.1064	16.5519	TSTD1	1	161037631	161038990	-	1210	protein_coding	thiosulfate sulfurtransferase like domain containing 1 [Source:HGNC Symbol;Acc:HGNC:35410]	-
ENSG00000181513	6.23161	6.57704	5.80031	5.39302	6.0306	3.76452	ACBD4	17	45132600	45144181	+	3776	protein_coding	acyl-CoA binding domain containing 4 [Source:HGNC Symbol;Acc:HGNC:23337]	-
ENSG00000224389	0.535944	0.402917	0.685654	0.322954	0.58662	0.476634	C4B	6	32014795	32035418	+	7174	protein_coding	complement C4B (Chido blood group) [Source:HGNC Symbol;Acc:HGNC:1324]	-
ENSG00000171223	46.6735	41.5525	45.6611	45.3927	47.0065	36.2067	JUNB	19	12791496	12793315	+	1820	protein_coding	JunB proto-oncogene, AP-1 transcription factor subunit [Source:HGNC Symbol;Acc:HGNC:6205]	TF_bZIP
ENSG00000169230	38.8246	36.9987	40.3452	39.4112	32.0685	29.9863	PRELID1	5	177303774	177306959	+	1875	protein_coding	PRELI domain containing 1 [Source:HGNC Symbol;Acc:HGNC:30255]	-
ENSG00000155363	10.7744	11.093	10.9776	11.9055	12.2225	9.97377	MOV10	1	112673141	112700746	+	6509	protein_coding	Mov10 RISC complex RNA helicase [Source:HGNC Symbol;Acc:HGNC:7200]	-
ENSG00000196526	4.86291	5.13138	5.40168	5.06668	5.91085	4.96465	AFAP1	4	7758714	7939926	-	10036	protein_coding	actin filament associated protein 1 [Source:HGNC Symbol;Acc:HGNC:24017]	-
ENSG00000125885	5.8057	6.87236	6.73898	7.04753	6.24392	7.47554	MCM8	20	5950652	5998977	+	7691	protein_coding	minichromosome maintenance 8 homologous recombination repair factor [Source:HGNC Symbol;Acc:HGNC:16147]	-
ENSG00000136378	2.24822	2.36572	1.82193	1.81412	2.22991	1.52295	ADAMTS7	15	78759203	78811431	-	7730	protein_coding	ADAM metallopeptidase with thrombospondin type 1 motif 7 [Source:HGNC Symbol;Acc:HGNC:223]	-
ENSG00000100124	7.80341	7.29655	7.10833	6.00598	6.65532	6.22714	ANKRD54	22	37830855	37849327	-	4487	protein_coding	ankyrin repeat domain 54 [Source:HGNC Symbol;Acc:HGNC:25185]	-
ENSG00000131398	6.73785	7.8566	7.27544	7.6832	10.0016	6.66147	KCNC3	19	50311937	50333515	-	6277	protein_coding	potassium voltage-gated channel subfamily C member 3 [Source:HGNC Symbol;Acc:HGNC:6235]	-
ENSG00000166479	7.61891	7.94056	7.91887	8.91761	7.66949	8.8908	TMX3	18	68673688	68715298	-	7637	protein_coding	thioredoxin related transmembrane protein 3 [Source:HGNC Symbol;Acc:HGNC:24718]	-
ENSG00000156508	1986.43	1907.94	2293.11	2061.42	1891.25	2031.39	EEF1A1	6	73515750	73523797	-	5948	protein_coding	eukaryotic translation elongation factor 1 alpha 1 [Source:HGNC Symbol;Acc:HGNC:3189]	-
ENSG00000186407	0.61485	0.471671	0.538201	0.536252	0.39949	0.650962	CD300E	17	74609887	74623738	-	3752	protein_coding	CD300e molecule [Source:HGNC Symbol;Acc:HGNC:28874]	-
ENSG00000163659	3.57473	3.65768	3.43612	3.23693	3.30045	3.67716	TIPARP	3	156673235	156706770	+	5048	protein_coding	TCDD inducible poly(ADP-ribose) polymerase [Source:HGNC Symbol;Acc:HGNC:23696]	-
ENSG00000113368	66.6175	71.0709	62.481	70.8047	61.5531	66.489	LMNB1	5	126776623	126837020	+	3633	protein_coding	lamin B1 [Source:HGNC Symbol;Acc:HGNC:6637]	-
ENSG00000196367	7.46436	9.1002	8.43346	9.62238	9.80838	9.64148	TRRAP	7	98877933	99050831	+	19972	protein_coding	transformation/transcription domain associated protein [Source:HGNC Symbol;Acc:HGNC:12347]	-
ENSG00000162512	27.3045	31.3524	27.2113	28.6	30.5664	22.1327	SDC3	1	30869467	30908761	-	7067	protein_coding	syndecan 3 [Source:HGNC Symbol;Acc:HGNC:10660]	-
ENSG00000108953	155.7	148.772	149.667	159.011	129.97	161.401	YWHAE	17	1344272	1400378	-	3847	protein_coding	tyrosine 3-monooxygenase/tryptophan 5-monooxygenase activation protein epsilon [Source:HGNC Symbol;Acc:HGNC:12851]	-
ENSG00000167085	23.1346	23.0397	24.1081	24.6232	19.4668	21.8404	PHB	17	49404049	49414905	-	3838	protein_coding	prohibitin [Source:HGNC Symbol;Acc:HGNC:8912]	-
ENSG00000101134	6.9495	5.86732	7.73485	7.3286	5.68967	6.02161	DOK5	20	54475597	54651171	+	2604	protein_coding	docking protein 5 [Source:HGNC Symbol;Acc:HGNC:16173]	-
ENSG00000110107	54.7087	50.5908	49.1501	50.4635	48.4517	50.6495	PRPF19	11	60890730	60906588	-	2739	protein_coding	pre-mRNA processing factor 19 [Source:HGNC Symbol;Acc:HGNC:17896]	-
ENSG00000114850	34.9558	34.8052	38.9312	36.0656	33.3537	38.1115	SSR3	3	156540140	156555184	-	4627	protein_coding	signal sequence receptor subunit 3 [Source:HGNC Symbol;Acc:HGNC:11325]	-
ENSG00000274213	0.441938	2.03415	4.01724	1.75202	2.48489	1.96516	AC015912.3	17	56914186	56914533	+	348	lincRNA	novel transcript	-
ENSG00000119403	5.345	5.98402	5.65995	5.12538	6.02781	4.60695	PHF19	9	120855652	120894896	-	6733	protein_coding	PHD finger protein 19 [Source:HGNC Symbol;Acc:HGNC:24566]	-
ENSG00000149187	12.4778	13.1673	12.2063	13.3992	14.2304	14.0067	CELF1	11	47465933	47565569	-	10452	protein_coding	CUGBP Elav-like family member 1 [Source:HGNC Symbol;Acc:HGNC:2549]	-
ENSG00000153162	3.98317	3.31025	3.29664	3.09238	3.17279	3.47912	BMP6	6	7726797	7881422	+	2780	protein_coding	bone morphogenetic protein 6 [Source:HGNC Symbol;Acc:HGNC:1073]	-
ENSG00000163468	87.9464	84.7857	81.1846	84.8394	75.5125	85.1014	CCT3	1	156308968	156367873	-	4018	protein_coding	chaperonin containing TCP1 subunit 3 [Source:HGNC Symbol;Acc:HGNC:1616]	-
ENSG00000106524	18.0163	17.1969	15.1487	15.0823	14.0993	15.5068	ANKMY2	7	16599776	16645817	-	2854	protein_coding	ankyrin repeat and MYND domain containing 2 [Source:HGNC Symbol;Acc:HGNC:25370]	-
ENSG00000157087	1.52837	1.45035	1.63888	1.90624	1.66849	1.59817	ATP2B2	3	10324023	10708007	-	10331	protein_coding	ATPase plasma membrane Ca2+ transporting 2 [Source:HGNC Symbol;Acc:HGNC:815]	-
ENSG00000166049	0	0.0133191	0.0935249	0.0275323	0.0911145	0.121321	PASD1	X	151563622	151676739	+	4429	protein_coding	PAS domain containing repressor 1 [Source:HGNC Symbol;Acc:HGNC:20686]	-
ENSG00000187325	17.1556	18.0712	18.1064	20.6657	16.545	22.1401	TAF9B	X	78129748	78139706	-	2791	protein_coding	TATA-box binding protein associated factor 9b [Source:HGNC Symbol;Acc:HGNC:17306]	-
ENSG00000105750	0	0.0379115	0.0221841	0.0261226	0.0370498	0.0732514	ZNF85	19	20923222	20950697	+	4668	protein_coding	zinc finger protein 85 [Source:HGNC Symbol;Acc:HGNC:13160]	zf-C2H2
ENSG00000253729	26.7513	34.2685	29.7595	36.3441	30.098	35.0559	PRKDC	8	47773108	47960183	-	15417	protein_coding	protein kinase, DNA-activated, catalytic subunit [Source:HGNC Symbol;Acc:HGNC:9413]	-
ENSG00000186399	0.208159	0.22622	0.0817605	0.096276	0.130046	0.110192	GOLGA8R	15	30403740	30414162	-	4433	protein_coding	golgin A8 family member R [Source:HGNC Symbol;Acc:HGNC:44407]	-
ENSG00000069431	0.0220665	0.0253918	0.120351	0.0262441	0.0645182	0.0588735	ABCC9	12	21797401	21942529	-	11616	protein_coding	ATP binding cassette subfamily C member 9 [Source:HGNC Symbol;Acc:HGNC:60]	-
ENSG00000107736	0.794333	0.666485	0.732638	0.770862	0.769197	0.767401	CDH23	10	71396934	71815947	+	18587	protein_coding	cadherin related 23 [Source:HGNC Symbol;Acc:HGNC:13733]	-
ENSG00000083799	5.40984	5.30977	5.40401	5.66683	5.22468	6.61038	CYLD	16	50742050	50801935	+	12954	protein_coding	CYLD lysine 63 deubiquitinase [Source:HGNC Symbol;Acc:HGNC:2584]	-
ENSG00000143322	5.88558	7.56902	7.37004	7.39075	7.86228	7.60524	ABL2	1	179099327	179229684	-	13257	protein_coding	ABL proto-oncogene 2, non-receptor tyrosine kinase [Source:HGNC Symbol;Acc:HGNC:77]	-
ENSG00000123700	0.542339	0.687533	0.352798	0.459163	0.382469	0.324078	KCNJ2	17	70168673	70180048	+	5577	protein_coding	potassium voltage-gated channel subfamily J member 2 [Source:HGNC Symbol;Acc:HGNC:6263]	-
ENSG00000160789	83.7485	81.9361	79.5309	76.4376	83.0532	70.6044	LMNA	1	156082573	156140089	+	6985	protein_coding	lamin A/C [Source:HGNC Symbol;Acc:HGNC:6636]	-
ENSG00000103502	12.9203	12.898	12.5512	12.3591	10.9057	10.3426	CDIPT	16	29858357	29863736	-	3325	protein_coding	CDP-diacylglycerol--inositol 3-phosphatidyltransferase [Source:HGNC Symbol;Acc:HGNC:1769]	-
ENSG00000151461	11.7529	11.0969	12.0195	14.3909	10.9716	13.432	UPF2	10	11920022	12043170	-	5906	protein_coding	UPF2, regulator of nonsense mediated mRNA decay [Source:HGNC Symbol;Acc:HGNC:17854]	-
ENSG00000136717	15.4039	13.9281	13.8692	14.6156	13.545	11.5194	BIN1	2	127048027	127107355	-	6929	protein_coding	bridging integrator 1 [Source:HGNC Symbol;Acc:HGNC:1052]	-
ENSG00000164796	0.167003	0.19217	0.125876	0.145259	0.218635	0.137754	CSMD3	8	112222928	113437099	-	20567	protein_coding	CUB and Sushi multiple domains 3 [Source:HGNC Symbol;Acc:HGNC:19291]	-
ENSG00000115226	7.91475	6.93478	7.15797	7.59821	5.73004	6.30936	FNDC4	2	27491883	27495245	-	1982	protein_coding	fibronectin type III domain containing 4 [Source:HGNC Symbol;Acc:HGNC:20239]	-
ENSG00000067798	0.99322	1.06285	1.0578	1.19964	1.20384	1.33306	NAV3	12	77324641	78213008	+	13265	protein_coding	neuron navigator 3 [Source:HGNC Symbol;Acc:HGNC:15998]	-
ENSG00000117523	13.2385	16.6278	14.1491	16.6353	16.1563	17.0674	PRRC2C	1	171485551	171593511	+	14173	protein_coding	proline rich coiled-coil 2C [Source:HGNC Symbol;Acc:HGNC:24903]	-
ENSG00000258791	0.912814	1.05037	1.54649	0.577834	1.27484	1.05216	LINC00520	14	55781132	55796731	-	3482	lincRNA	long intergenic non-protein coding RNA 520 [Source:HGNC Symbol;Acc:HGNC:19843]	-
ENSG00000115255	16.3905	12.0197	12.7066	11.8256	12.6881	10.9106	REEP6	19	1490747	1497927	+	2449	protein_coding	receptor accessory protein 6 [Source:HGNC Symbol;Acc:HGNC:30078]	-
ENSG00000144460	0.253461	0.378074	0.407699	0.580563	0.390593	0.54564	NYAP2	2	225399710	225654018	+	5461	protein_coding	neuronal tyrosine-phosphorylated phosphoinositide-3-kinase adaptor 2 [Source:HGNC Symbol;Acc:HGNC:29291]	-
ENSG00000137868	5.00649	4.8481	4.48426	5.15353	5.17271	4.6625	STRA6	15	74179466	74212267	-	7690	protein_coding	stimulated by retinoic acid 6 [Source:HGNC Symbol;Acc:HGNC:30650]	-
ENSG00000145087	0.527216	0.494912	0.546504	0.456521	0.520067	0.524397	STXBP5L	3	120908072	121424761	+	11085	protein_coding	syntaxin binding protein 5 like [Source:HGNC Symbol;Acc:HGNC:30757]	-
ENSG00000163521	6.59785	5.72436	5.02446	4.86189	5.62805	3.78069	GLB1L	2	219236606	219245478	-	3411	protein_coding	galactosidase beta 1 like [Source:HGNC Symbol;Acc:HGNC:28129]	-
ENSG00000196458	4.2626	3.96757	3.91299	4.18523	4.21825	4.17448	ZNF605	12	132918308	132956306	-	10824	protein_coding	zinc finger protein 605 [Source:HGNC Symbol;Acc:HGNC:28068]	zf-C2H2
ENSG00000142002	4.114	4.45049	4.35421	4.71706	4.75103	3.94941	DPP9	19	4675224	4724673	-	8324	protein_coding	dipeptidyl peptidase 9 [Source:HGNC Symbol;Acc:HGNC:18648]	-
ENSG00000081923	0.5179	0.503617	0.780939	0.798131	0.771066	1.17464	ATP8B1	18	57646426	57803315	-	7028	protein_coding	ATPase phospholipid transporting 8B1 [Source:HGNC Symbol;Acc:HGNC:3706]	-
ENSG00000159140	22.7952	25.7288	24.6624	26.7867	24.1592	27.1721	SON	21	33542618	33577481	+	13172	protein_coding	SON DNA binding protein [Source:HGNC Symbol;Acc:HGNC:11183]	-
ENSG00000174939	5.25509	5.02642	3.56084	3.8502	4.7875	2.0283	ASPHD1	16	29900375	29919864	+	2312	protein_coding	aspartate beta-hydroxylase domain containing 1 [Source:HGNC Symbol;Acc:HGNC:27380]	-
ENSG00000145293	26.8856	23.3631	26.95	22.9128	21.6079	26.8725	ENOPH1	4	82430562	82461091	+	2025	protein_coding	enolase-phosphatase 1 [Source:HGNC Symbol;Acc:HGNC:24599]	-
ENSG00000149476	6.00484	5.64091	5.43488	5.28319	4.89624	4.47895	TKFC	11	61333210	61353295	+	8136	protein_coding	triokinase and FMN cyclase [Source:HGNC Symbol;Acc:HGNC:24552]	-
ENSG00000138134	2.02692	2.56561	2.80057	2.22744	1.75055	2.92023	STAMBPL1	10	88879734	88975153	+	6323	protein_coding	STAM binding protein like 1 [Source:HGNC Symbol;Acc:HGNC:24105]	-
ENSG00000131435	52.6942	48.4563	50.4638	40.1884	50.66	35.014	PDLIM4	5	132257671	132273454	+	3192	protein_coding	PDZ and LIM domain 4 [Source:HGNC Symbol;Acc:HGNC:16501]	-
ENSG00000136492	5.80587	6.48148	6.71277	8.08766	6.69487	7.86119	BRIP1	17	61681266	61863521	-	7991	protein_coding	BRCA1 interacting protein C-terminal helicase 1 [Source:HGNC Symbol;Acc:HGNC:20473]	-
ENSG00000175063	117.678	103.072	99.1266	101.08	84.2776	90.5553	UBE2C	20	45812576	45816957	+	1286	protein_coding	ubiquitin conjugating enzyme E2 C [Source:HGNC Symbol;Acc:HGNC:15937]	-
ENSG00000261150	0.150572	0.0552965	0.0841283	0.0800134	0.1369	0.219789	EPPK1	8	143857324	143878464	-	16002	protein_coding	epiplakin 1 [Source:HGNC Symbol;Acc:HGNC:15577]	-
ENSG00000121871	0.408693	0.723512	0.306941	0.623163	0.42424	0.259618	SLITRK3	3	165186720	165197109	-	4892	protein_coding	SLIT and NTRK like family member 3 [Source:HGNC Symbol;Acc:HGNC:23501]	-
ENSG00000119231	8.9923	7.99954	8.08866	9.03937	8.05536	9.03362	SENP5	3	196867856	196934714	+	7035	protein_coding	SUMO specific peptidase 5 [Source:HGNC Symbol;Acc:HGNC:28407]	-
ENSG00000140450	8.9512	6.86675	6.90455	5.03094	5.62054	5.65017	ARRDC4	15	97960698	97973838	+	4072	protein_coding	arrestin domain containing 4 [Source:HGNC Symbol;Acc:HGNC:28087]	-
ENSG00000174442	16.7887	16.6545	16.4121	17.9428	12.8638	17.2968	ZWILCH	15	66504959	66550128	+	4849	protein_coding	zwilch kinetochore protein [Source:HGNC Symbol;Acc:HGNC:25468]	-
ENSG00000176438	0.349969	0.366984	0.282206	0.372588	0.38086	0.303889	SYNE3	14	95407266	95475836	-	18164	protein_coding	spectrin repeat containing nuclear envelope family member 3 [Source:HGNC Symbol;Acc:HGNC:19861]	-
ENSG00000228172	0.256967	0.422415	0	0.0436593	0.0619221	0.0699581	AL020996.1	1	25816749	25820797	-	2793	antisense	novel transcript	-
ENSG00000108309	1.04515	1.19063	0.992275	1.069	1.1048	0.687161	RUNDC3A	17	44308413	44318671	+	4905	protein_coding	RUN domain containing 3A [Source:HGNC Symbol;Acc:HGNC:16984]	-
ENSG00000101966	3.80013	3.60805	4.19959	4.3169	3.81349	4.57901	XIAP	X	123859724	123913979	+	9025	protein_coding	X-linked inhibitor of apoptosis [Source:HGNC Symbol;Acc:HGNC:592]	-
ENSG00000129244	8.9197	8.30114	7.72873	10.6456	9.09792	9.24478	ATP1B2	17	7646627	7657768	+	3276	protein_coding	ATPase Na+/K+ transporting subunit beta 2 [Source:HGNC Symbol;Acc:HGNC:805]	-
ENSG00000179041	10.1268	9.05947	6.95024	9.43502	9.02251	8.79039	RRS1	8	66429028	66430733	+	1706	protein_coding	ribosome biogenesis regulator homolog [Source:HGNC Symbol;Acc:HGNC:17083]	-
ENSG00000142102	8.5084	8.92705	9.61727	8.31096	10.0174	7.60583	PGGHG	11	289135	296107	+	5260	protein_coding	protein-glucosylgalactosylhydroxylysine glucosidase [Source:HGNC Symbol;Acc:HGNC:26210]	-
ENSG00000165434	7.47467	8.52751	9.08165	8.86211	7.74542	9.55365	PGM2L1	11	74330318	74398473	-	8820	protein_coding	phosphoglucomutase 2 like 1 [Source:HGNC Symbol;Acc:HGNC:20898]	-
ENSG00000166546	1.67432	1.51893	1.51565	1.42944	1.79691	1.39018	BEAN1	16	66427297	66493529	+	7379	protein_coding	brain expressed associated with NEDD4 1 [Source:HGNC Symbol;Acc:HGNC:24160]	-
ENSG00000109452	3.8033	4.03883	3.7755	4.48025	3.89408	4.82166	INPP4B	4	142023160	142847432	-	14153	protein_coding	inositol polyphosphate-4-phosphatase type II B [Source:HGNC Symbol;Acc:HGNC:6075]	-
ENSG00000102181	12.1623	11.8452	12.5356	12.1898	12.1262	11.3855	CD99L2	X	150766337	150898816	-	5762	protein_coding	CD99 molecule like 2 [Source:HGNC Symbol;Acc:HGNC:18237]	-
ENSG00000088035	4.46795	4.17526	4.45613	4.98101	3.79714	5.86605	ALG6	1	63367575	63438562	+	5496	protein_coding	ALG6, alpha-1,3-glucosyltransferase [Source:HGNC Symbol;Acc:HGNC:23157]	-
ENSG00000137809	0.589848	0.646157	0.490897	0.533153	0.52534	0.508086	ITGA11	15	68296533	68432162	-	10864	protein_coding	integrin subunit alpha 11 [Source:HGNC Symbol;Acc:HGNC:6136]	-
ENSG00000136490	8.74041	6.16632	6.59089	6.88726	5.79532	4.09728	LIMD2	17	63695902	63701172	-	4745	protein_coding	LIM domain containing 2 [Source:HGNC Symbol;Acc:HGNC:28142]	-
ENSG00000123066	3.28603	3.69597	3.54756	3.80534	4.0841	3.98745	MED13L	12	115953872	116277719	-	37364	protein_coding	mediator complex subunit 13 like [Source:HGNC Symbol;Acc:HGNC:22962]	-
ENSG00000114654	0.661482	0.741135	0.492284	0.828119	0.587261	0.414671	EFCC1	3	129001629	129040742	+	2945	protein_coding	EF-hand and coiled-coil domain containing 1 [Source:HGNC Symbol;Acc:HGNC:25692]	-
ENSG00000237506	75.1408	63.1011	86.9577	70.7425	63.3408	80.5627	RPSAP15	X	87703343	87704203	-	861	processed_pseudogene	ribosomal protein SA pseudogene 15 [Source:HGNC Symbol;Acc:HGNC:31464]	-
ENSG00000173575	3.82673	4.53905	4.268	4.46492	4.66023	4.59104	CHD2	15	92900189	93028005	+	16960	protein_coding	chromodomain helicase DNA binding protein 2 [Source:HGNC Symbol;Acc:HGNC:1917]	-
ENSG00000130402	54.3501	52.3445	50.3088	54.9812	54.7471	53.3581	ACTN4	19	38647649	38731583	+	6098	protein_coding	actinin alpha 4 [Source:HGNC Symbol;Acc:HGNC:166]	-
ENSG00000100567	25.3612	22.0717	23.8553	22.7539	19.0378	29.1774	PSMA3	14	58244831	58272012	+	3119	protein_coding	proteasome subunit alpha 3 [Source:HGNC Symbol;Acc:HGNC:9532]	-
ENSG00000168078	28.4384	25.5579	27.4793	31.0906	23.6456	30.3694	PBK	8	27809620	27838095	-	2165	protein_coding	PDZ binding kinase [Source:HGNC Symbol;Acc:HGNC:18282]	-
ENSG00000189403	53.2894	52.2763	54.6271	53.7072	44.6535	49.0949	HMGB1	13	30456704	30617597	-	7723	protein_coding	high mobility group box 1 [Source:HGNC Symbol;Acc:HGNC:4983]	HMG
ENSG00000162614	1.17877	1.58247	1.57574	1.56686	1.39055	2.03718	NEXN	1	77888513	77943895	+	4436	protein_coding	nexilin F-actin binding protein [Source:HGNC Symbol;Acc:HGNC:29557]	-
ENSG00000155893	2.88545	2.64294	2.63454	2.96043	2.85976	3.00238	PXYLP1	3	141228726	141367753	+	13325	protein_coding	2-phosphoxylose phosphatase 1 [Source:HGNC Symbol;Acc:HGNC:26303]	-
ENSG00000186594	5.42521	4.30673	4.24834	3.22615	5.00041	4.64598	MIR22HG	17	1711493	1717174	-	2986	lincRNA	MIR22 host gene [Source:HGNC Symbol;Acc:HGNC:28219]	-
ENSG00000101365	13.1807	10.7777	12.4452	11.7095	11.184	12.0265	IDH3B	20	2658395	2664219	-	2567	protein_coding	isocitrate dehydrogenase 3 (NAD(+)) beta [Source:HGNC Symbol;Acc:HGNC:5385]	-
ENSG00000107581	35.3822	37.8731	35.6633	38.672	37.0122	38.9699	EIF3A	10	119033670	119080823	-	7101	protein_coding	eukaryotic translation initiation factor 3 subunit A [Source:HGNC Symbol;Acc:HGNC:3271]	-
ENSG00000139514	11.3366	11.5342	11.6318	11.8025	13.8128	11.9009	SLC7A1	13	29509410	29595688	-	7692	protein_coding	solute carrier family 7 member 1 [Source:HGNC Symbol;Acc:HGNC:11057]	-
ENSG00000197479	4.787	4.84794	3.53983	4.15376	4.16098	3.9679	PCDHB11	5	141199582	141203779	+	4198	protein_coding	protocadherin beta 11 [Source:HGNC Symbol;Acc:HGNC:8682]	-
ENSG00000183624	20.0602	19.289	19.1259	19.1039	20.8599	19.1321	HMCES	3	129278828	129306186	+	2783	protein_coding	5-hydroxymethylcytosine binding, ES cell specific [Source:HGNC Symbol;Acc:HGNC:24446]	-
ENSG00000204580	20.3778	20.5257	19.5656	19.831	22.1573	17.302	DDR1	6	30876421	30900156	+	9122	protein_coding	discoidin domain receptor tyrosine kinase 1 [Source:HGNC Symbol;Acc:HGNC:2730]	-
ENSG00000124493	0.138384	0.115809	0.18424	0.153361	0.314773	0.236749	GRM4	6	34018645	34155622	-	16300	protein_coding	glutamate metabotropic receptor 4 [Source:HGNC Symbol;Acc:HGNC:4596]	-
ENSG00000092439	2.63808	2.96902	3.11552	3.31948	3.11543	3.70755	TRPM7	15	50552473	50686815	-	12398	protein_coding	transient receptor potential cation channel subfamily M member 7 [Source:HGNC Symbol;Acc:HGNC:17994]	-
ENSG00000060982	16.3481	19.0522	20.7814	18.6768	18.017	20.7921	BCAT1	12	24810022	24949459	-	11775	protein_coding	branched chain amino acid transaminase 1 [Source:HGNC Symbol;Acc:HGNC:976]	-
ENSG00000214655	5.91096	7.29869	5.32556	5.8494	7.6692	5.03653	ZSWIM8	10	73785582	73801797	+	7953	protein_coding	zinc finger SWIM-type containing 8 [Source:HGNC Symbol;Acc:HGNC:23528]	-
ENSG00000169550	4.42584	5.17575	4.61573	4.78366	4.6366	5.49474	MUC15	11	26559033	26572233	-	3556	protein_coding	mucin 15, cell surface associated [Source:HGNC Symbol;Acc:HGNC:14956]	-
ENSG00000163132	15.8631	12.772	12.1873	14.2072	13.7869	11.4286	MSX1	4	4859666	4863936	+	2120	protein_coding	msh homeobox 1 [Source:HGNC Symbol;Acc:HGNC:7391]	Homeobox
ENSG00000084090	35.458	35.2418	32.8098	36.6457	33.6049	37.6377	STARD7	2	96184859	96208825	-	4414	protein_coding	StAR related lipid transfer domain containing 7 [Source:HGNC Symbol;Acc:HGNC:18063]	-
ENSG00000224078	1.07561	1.28127	1.14852	1.2511	1.11908	1.26845	SNHG14	15	24978583	25419462	+	43324	processed_transcript	small nucleolar RNA host gene 14 [Source:HGNC Symbol;Acc:HGNC:37462]	-
ENSG00000234741	38.7698	33.5811	45.8314	35.044	31.1348	38.6239	GAS5	1	173863900	173868882	-	3631	processed_transcript	growth arrest specific 5 [Source:HGNC Symbol;Acc:HGNC:16355]	-
ENSG00000146067	9.45979	9.63522	8.59096	8.6455	10.5088	7.73458	FAM193B	5	177519788	177554541	-	5804	protein_coding	family with sequence similarity 193 member B [Source:HGNC Symbol;Acc:HGNC:25524]	-
ENSG00000102383	0.383359	0.622772	0.349234	0.536395	0.600163	0.236362	ZDHHC15	X	75368427	75523502	-	6820	protein_coding	zinc finger DHHC-type containing 15 [Source:HGNC Symbol;Acc:HGNC:20342]	-
ENSG00000071051	46.8927	44.805	48.8685	43.8415	49.86	37.1998	NCK2	2	105744897	105894274	+	2990	protein_coding	NCK adaptor protein 2 [Source:HGNC Symbol;Acc:HGNC:7665]	-
ENSG00000072041	1.55879	1.61903	1.11445	1.56921	1.34588	1.56875	SLC6A15	12	84859488	84913615	-	8781	protein_coding	solute carrier family 6 member 15 [Source:HGNC Symbol;Acc:HGNC:13621]	-
ENSG00000174444	563.204	520.301	632.475	551.901	489.289	596.283	RPL4	15	66498015	66524532	-	5637	protein_coding	ribosomal protein L4 [Source:HGNC Symbol;Acc:HGNC:10353]	-
[truncated: 6,497 more rows]

## Sheet: VC_0.5vsCTL_deg.xls
gene_id	VC_0.5_1	VC_0.5_2	CTL_1	CTL_2	VC_0.5	CTL	log2FoldChange	pvalue	padj	gene_name	gene_chr	gene_start	gene_end	gene_strand	gene_length	gene_biotype	gene_description	tf_family	VC_0.5_1_count	VC_0.5_2_count	CTL_1_count	CTL_2_count	VC_0.5_1	VC_0.5_2	CTL_1	CTL_2
ENSG00000205609	814.149	547.258	43.0923	45.508	680.703	44.3001	3.94436	7.34005e-48	2.33436e-43	EIF3CL	16	28379579	28403879	-	3091	protein_coding	eukaryotic translation initiation factor 3 subunit C like [Source:HGNC Symbol;Acc:HGNC:26347]	-	875	501	47	43	14.6572	9.88227	0.779504	0.820635
ENSG00000154545	246.571	467.518	25.672	26.4582	357.044	26.0651	3.77454	3.2967e-24	5.24225e-20	MAGED4	X	52184823	52192268	+	4809	protein_coding	MAGE family member D4 [Source:HGNC Symbol;Acc:HGNC:23793]	-	265	428	28	25	2.85321	5.42634	0.298485	0.306666
ENSG00000275895	383.348	405.255	102.688	128.057	394.301	115.373	1.77574	4.45902e-13	4.72701e-09	U2AF1L5	21	6484623	6499261	-	11119	protein_coding	U2 small nuclear RNA auxiliary factor 1 like 5 [Source:HGNC Symbol;Acc:HGNC:51830]	-	412	371	112	121	1.91856	2.03435	0.516383	0.641949
ENSG00000015568	57.6882	42.6009	137.528	253.998	50.1446	195.763	-1.9583	5.6884e-07	0.0045227	RGPD5	2	109792758	109857695	+	14175	protein_coding	RANBP2-like and GRIP domain containing 5 [Source:HGNC Symbol;Acc:HGNC:32418]	-	62	39	150	240	0.226471	0.167749	0.542485	0.998778
ENSG00000139239	253.084	317.868	143.03	111.124	285.476	127.077	1.16369	2.29786e-05	0.146158	RPL14P1	12	62965325	62965969	+	645	processed_pseudogene	ribosomal protein L14 pseudogene 1 [Source:HGNC Symbol;Acc:HGNC:31384]	-	272	291	156	105	21.835	27.5075	12.3989	9.60307
ENSG00000136999	1074.68	1070.48	1585.25	1430.86	1072.58	1508.05	-0.49205	7.08785e-05	0.359784	NOV	8	119416306	119424353	+	2673	protein_coding	nephroblastoma overexpressed [Source:HGNC Symbol;Acc:HGNC:7885]	-	1155	980	1729	1352	22.3731	22.3535	33.1601	29.8372
ENSG00000166741	3643.66	3388.41	2704.73	2702.97	3516.04	2703.85	0.379209	7.91903e-05	0.359784	NNMT	11	114257787	114313285	+	2919	protein_coding	nicotinamide N-methyltransferase [Source:HGNC Symbol;Acc:HGNC:7861]	-	3916	3102	2950	2554	69.4627	64.7926	51.8093	51.614
ENSG00000225178	2093.53	1745.55	1449.55	1231.89	1919.54	1340.72	0.517687	9.72559e-05	0.386629	RPSAP58	19	23827162	23828049	+	888	processed_pseudogene	ribosomal protein SA pseudogene 58 [Source:HGNC Symbol;Acc:HGNC:36809]	-	2250	1598	1581	1164	131.194	109.719	91.2722	77.3251
ENSG00000204382	61.4101	271.991	1797.04	2028.81	166.7	1912.93	-3.52144	0.000243401	0.860098	XAGE1B	X	52512077	52520803	-	1414	protein_coding	X antigen family member 1B [Source:HGNC Symbol;Acc:HGNC:25400]	-	66	249	1960	1917	2.41678	10.7366	71.0602	79.9748
ENSG00000135919	4129.36	4283.03	5555.23	5020.7	4206.2	5287.97	-0.330559	0.000345982	0.999802	SERPINE2	2	223975112	224039319	-	8891	protein_coding	serpin family E member 2 [Source:HGNC Symbol;Acc:HGNC:8951]	-	4438	3921	6059	4744	25.8452	26.8883	34.9357	31.4757
ENSG00000174276	91.1847	79.7402	220.046	162.982	85.4624	191.514	-1.16407	0.00034649	0.999802	ZNHIT2	11	65116403	65117708	-	1306	protein_coding	zinc finger HIT-type containing 2 [Source:HGNC Symbol;Acc:HGNC:1177]	-	98	73	240	154	3.88531	3.40798	9.4208	6.95598
ENSG00000210140	2051.65	2057.95	2730.4	2502.94	2054.8	2616.67	-0.349079	0.000769416	0.999802	MT-TC	MT	5761	5826	-	66	Mt_tRNA	mitochondrially encoded tRNA cysteine [Source:HGNC Symbol;Acc:HGNC:7477]	-	2205	1884	2978	2365	1729.85	1740.42	2313.13	2113.82
ENSG00000135899	338.686	337.53	215.461	191.557	338.108	203.509	0.731273	0.00129264	0.999802	SP110	2	230167293	230225729	-	6865	protein_coding	SP110 nuclear body protein [Source:HGNC Symbol;Acc:HGNC:5401]	SAND	364	309	235	181	2.74539	2.74433	1.75488	1.55532
ENSG00000008988	16820.8	14652.5	12794.7	13121.1	15736.7	12957.9	0.28046	0.00133757	0.999802	RPS20	8	56067295	56074581	-	3002	protein_coding	ribosomal protein S20 [Source:HGNC Symbol;Acc:HGNC:10405]	-	18078	13414	13955	12398	311.805	272.437	238.308	243.625
ENSG00000204389	1412.43	1359.95	2041.84	1649.93	1386.19	1845.89	-0.413728	0.00137906	0.999802	HSPA1A	6	31815464	31817946	+	2483	protein_coding	heat shock protein family A (Hsp70) member 1A [Source:HGNC Symbol;Acc:HGNC:5232]	-	1518	1245	2227	1559	31.6547	30.5711	45.9794	37.0382
ENSG00000161682	1164	1310.8	1687.93	1557.86	1237.4	1622.89	-0.392359	0.00150056	0.999802	FAM171A2	17	44353215	44363875	-	3592	protein_coding	family with sequence similarity 171 member A2 [Source:HGNC Symbol;Acc:HGNC:30480]	-	1251	1200	1841	1472	18.0328	20.3687	26.2747	24.1742
ENSG00000105696	827.175	677.246	1047.97	1025.52	752.21	1036.74	-0.461521	0.00188564	0.999802	TMEM59L	19	18607430	18621039	+	2626	protein_coding	transmembrane protein 59 like [Source:HGNC Symbol;Acc:HGNC:13237]	-	889	620	1143	969	17.5287	14.3951	22.3137	21.7676
ENSG00000106537	2927.21	2999.54	4040.59	3400.4	2963.38	3720.49	-0.328774	0.0020565	0.999802	TSPAN13	7	16753535	16784536	+	2224	protein_coding	tetraspanin 13 [Source:HGNC Symbol;Acc:HGNC:21643]	-	3146	2746	4407	3213	73.2431	75.2807	101.585	85.223
ENSG00000241837	986.283	742.785	623.462	581.021	864.534	602.242	0.52254	0.00220604	0.999802	ATP5PO	21	33903453	33915980	-	3336	protein_coding	ATP synthase peripheral stalk subunit OSCP [Source:HGNC Symbol;Acc:HGNC:850]	-	1060	680	680	549	16.4522	12.428	10.4497	9.70794
ENSG00000134352	3925.59	4324.54	3154.9	3516.82	4125.07	3335.86	0.306415	0.00232772	0.999802	IL6ST	5	55935095	55994993	-	9292	protein_coding	interleukin 6 signal transducer [Source:HGNC Symbol;Acc:HGNC:6021]	-	4219	3959	3441	3323	23.5095	25.9773	18.9843	21.0961
ENSG00000118523	8493.2	8300.63	10655.7	9486.84	8396.91	10071.3	-0.262434	0.00253134	0.999802	CTGF	6	131948176	131951373	-	2339	protein_coding	connective tissue growth factor [Source:HGNC Symbol;Acc:HGNC:2500]	-	9128	7599	11622	8964	202.064	198.082	254.724	226.075
ENSG00000196937	1813.46	1558.76	2123.44	2171.69	1686.11	2147.56	-0.348114	0.0025915	0.999802	FAM3C	7	121348851	121396364	-	3422	protein_coding	family with sequence similarity 3 member C [Source:HGNC Symbol;Acc:HGNC:18664]	-	1949	1427	2316	2052	29.49	25.4251	34.6959	35.3735
ENSG00000145425	20489.6	16673.3	15534.3	14715	18581.5	15124.6	0.297062	0.00261274	0.999802	RPS3A	4	151099573	151104652	+	2341	protein_coding	ribosomal protein S3A [Source:HGNC Symbol;Acc:HGNC:10421]	-	22021	15264	16943	13904	487.056	397.544	371.029	350.364
ENSG00000142910	9345.5	9320.87	11993.4	10438.3	9333.18	11215.8	-0.265258	0.00290612	0.999802	TINAGL1	1	31576485	31587686	+	5281	protein_coding	tubulointerstitial nephritis antigen like 1 [Source:HGNC Symbol;Acc:HGNC:19168]	-	10044	8533	13081	9863	98.4767	98.5153	126.983	110.173
ENSG00000107968	220.518	202.081	121.942	113.241	211.3	117.591	0.845369	0.00307457	0.999802	MAP3K8	10	30433937	30461833	+	3601	protein_coding	mitogen-activated protein kinase kinase kinase 8 [Source:HGNC Symbol;Acc:HGNC:6860]	-	237	185	133	107	3.40775	3.13232	1.89342	1.75284
ENSG00000178573	2689.95	2207.6	1875.89	1970.6	2448.77	1923.25	0.349396	0.00343717	0.999802	MAF	16	79585843	79600714	-	6976	protein_coding	MAF bZIP transcription factor [Source:HGNC Symbol;Acc:HGNC:6776]	TF_bZIP	2891	2021	2046	1862	21.4578	17.6635	15.0355	15.7454
ENSG00000165181	760.182	848.742	554.698	617.004	804.462	585.851	0.457571	0.00353053	0.999802	C9orf84	9	111686173	111795008	-	6276	protein_coding	chromosome 9 open reading frame 84 [Source:HGNC Symbol;Acc:HGNC:26535]	-	817	777	605	583	6.74035	7.54842	4.94188	5.47982
ENSG00000272758	53.036	33.8623	11.9191	7.40828	43.4491	9.66371	2.16325	0.00355044	0.999802	AC083798.2	3	122416207	122443180	+	2891	antisense	uncharacterized LOC102723582 [Source:NCBI gene;Acc:102723582]	-	57	31	13	7	1.02087	0.65378	0.230523	0.142834
ENSG00000246982	13.9568	16.385	54.0945	52.9163	15.1709	53.5054	-1.82141	0.00361606	0.999802	Z84485.1	6	36146698	36197205	-	1463	antisense	novel transcript, antisense to BRPF3	-	15	15	59	50	0.530872	0.625122	2.06741	2.01607
ENSG00000119938	1459.88	1140.39	984.704	956.727	1300.14	970.716	0.422494	0.00370396	0.999802	PPP1R3C	10	91628442	91633054	-	2524	protein_coding	protein phosphatase 1 regulatory subunit 3C [Source:HGNC Symbol;Acc:HGNC:9293]	-	1569	1044	1074	904	32.1867	25.2191	21.814	21.1281
ENSG00000162929	555.482	565.828	396.999	393.697	560.655	395.348	0.503783	0.00394673	0.999802	KIAA1841	2	61065871	61138034	+	7992	protein_coding	KIAA1841 [Source:HGNC Symbol;Acc:HGNC:29387]	-	597	518	433	372	3.86778	3.95177	2.77749	2.7458
ENSG00000274276	6.51319	16.385	0	0	11.4491	0	5.97758	0.00396806	0.999802	CBSL	21	6444869	6468040	-	4004	protein_coding	cystathionine-beta-synthase like [Source:HGNC Symbol;Acc:HGNC:51829]	-	7	15	0	0	0.0905205	0.22841	0	0
ENSG00000204310	546.177	560.366	757.324	745.062	553.272	751.193	-0.441527	0.00412645	0.999802	AGPAT1	6	32168212	32178096	-	3631	protein_coding	1-acylglycerol-3-phosphate O-acyltransferase 1 [Source:HGNC Symbol;Acc:HGNC:324]	-	587	513	826	704	8.37057	8.61408	11.662	11.4374
ENSG00000165030	372.182	431.471	232.882	291.04	401.827	261.961	0.618094	0.00481439	0.999802	NFIL3	9	91409045	91423862	-	2085	protein_coding	nuclear factor, interleukin 3 regulated [Source:HGNC Symbol;Acc:HGNC:7787]	TF_bZIP	400	395	254	275	9.93338	11.5507	6.24521	7.7805
ENSG00000220842	738.782	576.751	418.087	497.413	657.766	457.75	0.525479	0.0048727	0.999802	RPL21P16	10	120354701	120355183	-	483	processed_pseudogene	ribosomal protein L21 pseudogene 16 [Source:HGNC Symbol;Acc:HGNC:31396]	-	794	528	456	470	85.117	66.6507	48.3991	57.4026
ENSG00000118564	1054.21	925.205	769.243	726.012	989.706	747.627	0.405071	0.00500081	0.999802	FBXL5	4	15604539	15681679	-	4573	protein_coding	F-box and leucine rich repeat protein 5 [Source:HGNC Symbol;Acc:HGNC:13602]	-	1133	847	839	686	12.8284	11.2928	9.40547	8.84919
ENSG00000237686	970.465	1081.41	743.571	813.853	1025.94	778.712	0.397737	0.00516266	0.999802	AL109615.3	6	43995723	44074652	-	2296	antisense	uncharacterized LOC101929705 [Source:NCBI gene;Acc:101929705]	-	1043	990	811	769	23.521	26.2894	18.1079	19.7576
ENSG00000152082	1735.3	1329.37	1171.74	1160.98	1532.33	1166.36	0.39472	0.00549624	0.999802	MZT2B	2	130181737	130190729	+	1815	protein_coding	mitotic spindle organizing protein 2B [Source:HGNC Symbol;Acc:HGNC:25886]	-	1865	1217	1278	1097	53.2041	40.882	36.0972	35.6542
ENSG00000006016	1407.78	1126.19	1779.62	1533.51	1266.99	1656.57	-0.386207	0.00560646	0.999802	CRLF1	19	18572220	18607741	-	3018	protein_coding	cytokine receptor like factor 1 [Source:HGNC Symbol;Acc:HGNC:2364]	-	1513	1031	1941	1449	25.9575	20.8285	32.9705	28.3224
ENSG00000264015	12.0959	8.73865	43.0923	40.2164	10.4173	41.6543	-1.99369	0.00605645	0.999802	AC124254.1	18	77421619	77560763	+	562	lincRNA	novel transcript	-	13	8	47	38	1.19771	0.867904	4.28727	3.98867
ENSG00000203877	8.3741	12.0156	0	0	10.1949	0	5.81246	0.00608825	0.999802	RIPPLY2	6	83853266	83857515	+	4172	protein_coding	ripply transcriptional repressor 2 [Source:HGNC Symbol;Acc:HGNC:21390]	-	9	11	0	0	0.111697	0.160756	0	0
ENSG00000102265	7253.83	6367.2	8889.84	7609.37	6810.52	8249.6	-0.27653	0.00638736	0.999802	TIMP1	X	47582313	47586789	+	1541	protein_coding	TIMP metallopeptidase inhibitor 1 [Source:HGNC Symbol;Acc:HGNC:11820]	-	7796	5829	9696	7190	261.946	230.627	322.559	275.237
ENSG00000210135	821.592	929.574	1063.55	1226.6	875.583	1145.08	-0.3873	0.00642834	0.999802	MT-TN	MT	5657	5729	-	73	Mt_tRNA	mitochondrially encoded tRNA asparagine [Source:HGNC Symbol;Acc:HGNC:7493]	-	883	851	1160	1159	626.298	710.763	814.619	936.572
ENSG00000102109	2604.35	2084.17	3088.89	2805.62	2344.26	2947.26	-0.3297	0.00643584	0.999802	PCSK1N	X	48831094	48835633	-	1363	protein_coding	proprotein convertase subtilisin/kexin type 1 inhibitor [Source:HGNC Symbol;Acc:HGNC:17301]	-	2799	1908	3369	2651	106.329	85.3494	126.714	114.735
ENSG00000172062	313.564	347.361	205.376	225.424	330.462	215.4	0.617581	0.00661128	0.999802	SMN1	5	70925030	70953942	+	3097	protein_coding	survival of motor neuron 1, telomeric [Source:HGNC Symbol;Acc:HGNC:11117]	-	337	318	224	213	5.63419	6.26042	3.70789	4.05713
ENSG00000047936	394.513	526.504	325.484	289.981	460.509	307.733	0.578989	0.00661815	0.999802	ROS1	6	117288300	117425855	-	7856	protein_coding	ROS proto-oncogene 1, receptor tyrosine kinase [Source:HGNC Symbol;Acc:HGNC:10261]	-	424	482	355	274	2.79452	3.74079	2.31658	2.05745
ENSG00000087085	255.875	216.282	359.408	356.656	236.078	358.032	-0.599156	0.00662372	0.999802	ACHE	7	100889994	100896974	-	3783	protein_coding	acetylcholinesterase (Cartwright blood group) [Source:HGNC Symbol;Acc:HGNC:108]	-	275	198	392	337	3.76391	3.19115	5.31214	5.25502
ENSG00000044574	11557.2	12944.1	14196.6	14483.2	12250.7	14339.9	-0.227313	0.00686512	0.999802	HSPA5	9	125234853	125241330	-	3908	protein_coding	heat shock protein family A (Hsp70) member 5 [Source:HGNC Symbol;Acc:HGNC:5238]	-	12421	11850	15484	13685	164.568	184.876	203.118	206.572
ENSG00000159335	6274.99	6441.48	7751.11	7162.75	6358.24	7456.93	-0.230179	0.00687531	0.999802	PTMS	12	6765516	6770952	+	1475	protein_coding	parathymosin [Source:HGNC Symbol;Acc:HGNC:9629]	-	6744	5897	8454	6768	236.738	243.757	293.826	270.676
ENSG00000086730	554.552	497.011	715.148	705.904	525.781	710.526	-0.433541	0.00687699	0.999802	LAT2	7	74199652	74229834	+	4545	protein_coding	linker for activation of T cells family member 2 [Source:HGNC Symbol;Acc:HGNC:12749]	-	596	455	780	667	6.78978	6.10373	8.79792	8.6571
ENSG00000115355	2913.26	3276.99	2325.15	2696.62	3095.13	2510.88	0.30193	0.00694298	0.999802	CCDC88A	2	55287842	55419895	-	33942	protein_coding	coiled-coil domain containing 88A [Source:HGNC Symbol;Acc:HGNC:25523]	-	3131	3000	2536	2548	4.77627	5.38892	3.83029	4.42836
ENSG00000176340	2397.78	1886.46	1658.59	1713.43	2142.12	1686.01	0.346375	0.00698103	0.999802	COX8A	11	63974607	63976543	+	507	protein_coding	cytochrome c oxidase subunit 8A [Source:HGNC Symbol;Acc:HGNC:2294]	-	2577	1727	1809	1619	263.178	207.684	182.915	188.373
ENSG00000101181	235.405	261.067	390.581	351.364	248.236	370.973	-0.581323	0.00707932	0.999802	MTG2	20	62183029	62203568	+	5209	protein_coding	mitochondrial ribosome associated GTPase 2 [Source:HGNC Symbol;Acc:HGNC:16239]	-	253	239	426	332	2.51483	2.79744	4.19252	3.7598
ENSG00000138193	1834.86	2420.61	1560.49	1734.6	2127.73	1647.54	0.36852	0.00732381	0.999802	PLCE1	10	94030812	94332823	+	12930	protein_coding	phospholipase C epsilon 1 [Source:HGNC Symbol;Acc:HGNC:17175]	-	1972	2216	1702	1639	7.89681	10.4493	6.74809	7.47758
ENSG00000122026	9138	7798.16	6695.8	7409.34	8468.08	7052.57	0.264274	0.00743622	0.999802	RPL21	13	27251309	27256691	+	2249	protein_coding	ribosomal protein L21 [Source:HGNC Symbol;Acc:HGNC:10313]	-	9821	7139	7303	7001	226.105	193.538	166.468	183.633
ENSG00000105223	2208.9	2122.4	2832.17	2466.96	2165.65	2649.56	-0.291236	0.00755022	0.999802	PLD3	19	40348456	40380439	+	5184	protein_coding	phospholipase D family member 3 [Source:HGNC Symbol;Acc:HGNC:17158]	-	2374	1943	3089	2331	23.7115	22.8521	30.5473	26.5252
ENSG00000124225	7960.98	8814.02	9999.24	9648.76	8387.5	9824	-0.228323	0.00760423	0.999802	PMEPA1	20	57648392	57711536	-	5619	protein_coding	prostate transmembrane protein, androgen induced 1 [Source:HGNC Symbol;Acc:HGNC:14107]	-	8556	8069	10906	9117	78.8415	87.5545	99.5007	95.7136
ENSG00000139289	5049.58	5074.97	6160.36	5725.55	5062.28	5942.95	-0.231583	0.00763448	0.999802	PHLDA1	12	76025447	76033932	-	8069	protein_coding	pleckstrin homology like domain family A member 1 [Source:HGNC Symbol;Acc:HGNC:8933]	-	5427	4646	6719	5410	34.8244	35.1057	42.6879	39.5511
ENSG00000271964	8.3741	10.9233	0	0	9.64871	0	5.73347	0.00764303	0.999802	AC090948.1	3	16314439	16314987	+	549	antisense	novel transcript, antisense to RFTN1	-	9	10	0	0	0.848815	1.11057	0	0
ENSG00000112473	2942.1	2930.73	3660.09	3355.95	2936.41	3508.02	-0.256869	0.00781216	0.999802	SLC39A7	6	33200445	33204439	+	2845	protein_coding	solute carrier family 39 member 7 [Source:HGNC Symbol;Acc:HGNC:4927]	-	3162	2683	3992	3171	57.547	57.4985	71.9329	65.7498
ENSG00000155252	872.767	784.294	1078.22	1050.92	828.531	1064.57	-0.360965	0.00852586	0.999802	PI4K2A	10	97640686	97676434	+	4189	protein_coding	phosphatidylinositol 4-kinase type 2 alpha [Source:HGNC Symbol;Acc:HGNC:30031]	-	938	718	1176	993	11.5941	10.4504	14.3918	13.9836
ENSG00000249096	11.1655	7.64632	0	0	9.40589	0	5.69972	0.00852931	0.999802	LINC02362	4	184365183	184382306	-	2767	lincRNA	long intergenic non-protein coding RNA 2362 [Source:HGNC Symbol;Acc:HGNC:53284]	-	12	7	0	0	0.224551	0.154243	0	0
ENSG00000276081	0	0	5.50114	13.7582	0	9.62969	-5.69497	0.00868603	0.999802	MIR7156	1	77060143	77060202	+	60	miRNA	microRNA 7156 [Source:HGNC Symbol;Acc:HGNC:50023]	-	0	0	6	13	0	0	5.12648	12.7812
ENSG00000073150	813.218	831.264	1046.13	1050.92	822.241	1048.53	-0.35088	0.00875353	0.999802	PANX2	22	50170731	50180294	+	3102	protein_coding	pannexin 2 [Source:HGNC Symbol;Acc:HGNC:8600]	-	874	761	1141	993	14.5886	14.9576	18.8566	18.8837
ENSG00000228172	0	2.18466	12.836	21.1665	1.09233	17.0013	-4.03018	0.00878098	0.999802	AL020996.1	1	25816749	25820797	-	2793	antisense	novel transcript	-	0	2	14	20	0	0.0436593	0.256967	0.422415
ENSG00000090520	1685.99	1805.62	2215.13	2044.69	1745.8	2129.91	-0.287617	0.00912967	0.999802	DNAJB11	3	186567403	186585800	+	5731	protein_coding	DnaJ heat shock protein family (Hsp40) member B11 [Source:HGNC Symbol;Acc:HGNC:14889]	-	1812	1653	2416	1932	16.3708	17.5857	21.6116	19.8865
ENSG00000105329	2518.74	2432.62	3012.79	2893.46	2475.68	2953.13	-0.254393	0.00918796	0.999802	TGFB1	19	41301587	41353911	-	3238	protein_coding	transforming growth factor beta 1 [Source:HGNC Symbol;Acc:HGNC:11766]	-	2707	2227	3286	2734	43.2867	41.9335	52.0248	49.8084
ENSG00000263266	1063.51	844.372	747.238	688.97	953.942	718.104	0.410422	0.00925725	0.999802	RPS7P1	17	28467822	28468406	+	585	processed_pseudogene	ribosomal protein S7 pseudogene 1 [Source:HGNC Symbol;Acc:HGNC:17081]	-	1143	773	815	651	101.166	80.5641	71.4202	65.6456
ENSG00000144824	1739.02	1895.2	1497.23	1462.61	1817.11	1479.92	0.295553	0.00945415	0.999802	PHLDB2	3	111732497	111976517	+	12309	protein_coding	pleckstrin homology like domain family B member 2 [Source:HGNC Symbol;Acc:HGNC:29573]	-	1869	1735	1633	1382	7.86194	8.59399	6.80116	6.62317
ENSG00000067066	863.463	836.726	666.555	641.346	850.094	653.95	0.378367	0.00953902	0.999802	SP100	2	230415942	230544090	+	12618	protein_coding	SP100 nuclear antigen [Source:HGNC Symbol;Acc:HGNC:11206]	SAND	928	766	727	606	3.80803	3.70132	2.95368	2.83311
ENSG00000085719	4242.88	4351.85	3695.85	3631.12	4297.36	3663.48	0.23008	0.00961305	0.999802	CPNE3	8	86514427	86561498	+	6745	protein_coding	copine 3 [Source:HGNC Symbol;Acc:HGNC:2316]	-	4560	3984	4031	3431	35.0047	36.0127	30.6373	30.0068
ENSG00000179218	18270.4	18436.4	21871.6	20287.1	18353.4	21079.3	-0.199855	0.00982953	0.999802	CALR	19	12938578	12944489	+	2714	protein_coding	calreticulin [Source:HGNC Symbol;Acc:HGNC:1455]	-	19636	16878	23855	19169	374.616	379.166	450.598	416.649
ENSG00000223496	886.724	966.713	1204.75	1140.88	926.719	1172.81	-0.340697	0.00984239	0.999802	EXOSC6	16	70246778	70251930	-	5153	protein_coding	exosome component 6 [Source:HGNC Symbol;Acc:HGNC:19055]	-	953	885	1314	1078	9.57582	10.4713	13.0724	12.3407
ENSG00000254039	9.30456	8.73865	0	0	9.0216	0	5.63807	0.00999014	0.999802	AC027801.3	17	49914403	49932918	+	395	lincRNA	novel transcript	-	10	8	0	0	1.31083	1.23484	0	0
ENSG00000267493	15.8177	19.662	2.75057	0	17.7399	1.37528	3.6333	0.0102179	0.999802	CIRBP-AS1	19	1267814	1270241	-	994	antisense	CIRBP antisense RNA 1 [Source:HGNC Symbol;Acc:HGNC:28588]	-	17	18	3	0	0.885535	1.10409	0.154723	0
ENSG00000162298	744.365	789.756	908.605	1087.96	767.06	998.282	-0.379645	0.0105495	0.999802	SYVN1	11	65121780	65134533	-	5496	protein_coding	synoviolin 1 [Source:HGNC Symbol;Acc:HGNC:20738]	-	800	723	991	1028	7.53679	8.02065	9.24371	11.0339
ENSG00000214063	1280.31	1056.28	1552.24	1414.98	1168.3	1483.61	-0.343989	0.0105913	0.999802	TSPAN4	11	842808	867116	+	5841	protein_coding	tetraspanin 4 [Source:HGNC Symbol;Acc:HGNC:11859]	-	1376	967	1693	1337	12.1976	10.0939	14.859	13.5028
ENSG00000231530	18.6091	15.2926	0.916857	2.11665	16.9509	1.51675	3.50596	0.0106612	0.999802	AL157932.1	13	42043727	42044247	-	363	antisense	novel transcript	-	20	14	1	2	2.85277	2.35147	0.141225	0.325015
ENSG00000163703	1530.6	1457.17	1839.21	1800.21	1493.88	1819.71	-0.284426	0.0106984	0.999802	CRELD1	3	9933822	9945413	+	3778	protein_coding	cysteine rich with EGF like domains 1 [Source:HGNC Symbol;Acc:HGNC:14630]	-	1645	1334	2006	1701	22.5448	21.5284	27.22	26.5597
ENSG00000140545	4605.76	4196.74	5560.74	4912.75	4401.25	5236.74	-0.250754	0.0108117	0.999802	MFGE8	15	88898683	88913411	-	6837	protein_coding	milk fat globule-EGF factor 8 protein [Source:HGNC Symbol;Acc:HGNC:7036]	-	4950	3842	6065	4642	37.4872	34.2618	45.4763	40.0516
ENSG00000103740	152.595	170.404	87.1014	95.2494	161.499	91.1754	0.824932	0.0108525	0.999802	ACSBG1	15	78167468	78245688	-	8230	protein_coding	acyl-CoA synthetase bubblegum family member 1 [Source:HGNC Symbol;Acc:HGNC:29567]	-	164	156	95	90	1.03178	1.15569	0.591757	0.645095
ENSG00000143947	21486.1	18408	17144.3	16973.4	19947	17058.9	0.225763	0.0108724	0.999802	RPS27A	2	55231903	55235853	+	3130	protein_coding	ribosomal protein S27a [Source:HGNC Symbol;Acc:HGNC:10417]	-	23092	16852	18699	16038	381.997	328.265	306.262	302.264
ENSG00000171863	8787.22	6981.09	6603.2	6467.43	7884.16	6535.32	0.270981	0.0109386	0.999802	RPS7	2	3575205	3580920	+	5584	protein_coding	ribosomal protein S7 [Source:HGNC Symbol;Acc:HGNC:10440]	-	9444	6391	7202	6111	87.5696	69.7817	66.1191	64.5576
ENSG00000105639	213.074	222.836	307.147	342.898	217.955	325.022	-0.576257	0.0111427	0.999802	JAK3	19	17824780	17848071	-	6813	protein_coding	Janus kinase 3 [Source:HGNC Symbol;Acc:HGNC:6193]	-	229	204	335	324	1.74036	1.82562	2.52073	2.80535
ENSG00000249898	21.4005	26.216	3.66743	4.23331	23.8082	3.95037	2.59321	0.0112127	0.999802	MCPH1-AS1	8	6618475	6708209	-	3046	antisense	MCPH1 antisense RNA 1 [Source:HGNC Symbol;Acc:HGNC:51655]	-	23	24	4	4	0.390968	0.480396	0.0673209	0.0774659
ENSG00000117385	4565.75	4298.32	5268.26	5084.2	4432.04	5176.23	-0.223815	0.0112526	0.999802	P3H1	1	42746335	42767084	-	6766	protein_coding	prolyl 3-hydroxylase 1 [Source:HGNC Symbol;Acc:HGNC:19316]	-	4907	3935	5746	4804	37.5515	35.4593	43.5365	41.8843
ENSG00000065882	4395.47	4533.18	3947.07	3654.4	4464.32	3800.73	0.231809	0.0114929	0.999802	TBC1D1	4	37891087	38139175	+	9032	protein_coding	TBC1 domain family member 1 [Source:HGNC Symbol;Acc:HGNC:11578]	-	4724	4150	4305	3453	27.0813	28.0144	24.4348	22.5524
ENSG00000137970	1957.68	1788.15	1446.8	1605.48	1872.91	1526.14	0.296346	0.0116256	0.999802	RPL7P9	1	96678874	96679620	-	747	processed_pseudogene	ribosomal protein L7 pseudogene 9 [Source:HGNC Symbol;Acc:HGNC:37028]	-	2104	1637	1578	1517	145.837	133.612	108.294	119.797
ENSG00000226133	3.72182	3.27699	23.8383	21.1665	3.49941	22.5024	-2.68236	0.0117461	0.999802	AL356289.1	1	48050659	48091736	+	1477	lincRNA	novel transcript	-	4	3	26	20	0.140224	0.123839	0.902428	0.798786
ENSG00000258591	0	0	13.7528	4.23331	0	8.99308	-5.60394	0.0117721	0.999802	PPIAP4	14	39108342	39108707	+	366	processed_pseudogene	peptidylprolyl isomerase A pseudogene 4 [Source:HGNC Symbol;Acc:HGNC:19935]	-	0	0	15	4	0	0	2.10102	0.644703
ENSG00000279544	0	0	10.0854	7.40828	0	8.74685	-5.56098	0.0118533	0.999802	AL133243.4	2	32563328	32566436	+	3109	TEC	TEC	-	0	0	11	7	0	0	0.181381	0.132818
ENSG00000113441	1030.94	999.483	759.157	836.078	1015.21	797.618	0.348869	0.0118904	0.999802	LNPEP	5	96935394	97037515	+	15266	protein_coding	leucyl and cystinyl aminopeptidase [Source:HGNC Symbol;Acc:HGNC:6656]	-	1108	915	828	790	3.75801	3.65438	2.78051	3.05269
ENSG00000237550	15979.6	12419.8	12015.4	11555.9	14199.7	11785.6	0.26899	0.0119726	0.999802	RPL9P9	15	82372196	82372912	-	717	transcribed_processed_pseudogene	ribosomal protein L9 pseudogene 9 [Source:HGNC Symbol;Acc:HGNC:17251]	-	17174	11370	13105	10919	1240.21	966.85	936.995	898.348
ENSG00000163728	1077.47	1040.99	1283.6	1347.25	1059.23	1315.42	-0.312003	0.0119851	0.999802	TTC14	3	180602130	180617828	+	7783	protein_coding	tetratricopeptide repeat domain 14 [Source:HGNC Symbol;Acc:HGNC:24697]	-	1158	953	1400	1273	7.70379	7.46558	9.22148	9.64855
ENSG00000143390	1403.13	1451.71	1748.45	1721.9	1427.42	1735.17	-0.281972	0.0120834	0.999802	RFX5	1	151340640	151347357	-	4586	protein_coding	regulatory factor X5 [Source:HGNC Symbol;Acc:HGNC:9986]	RFX	1508	1329	1907	1627	17.0259	17.6689	21.3175	20.9283
ENSG00000113140	16447.7	15891.2	18813.9	18069.9	16169.5	18441.9	-0.189711	0.0122912	0.999802	SPARC	5	151661096	151687165	-	4831	protein_coding	secreted protein acidic and cysteine rich [Source:HGNC Symbol;Acc:HGNC:11219]	-	17677	14548	20520	17074	189.459	183.605	217.751	208.487
ENSG00000163354	26.0528	17.4773	66.0137	52.9163	21.765	59.465	-1.44536	0.0126354	0.999802	DCST2	1	155018520	155033781	-	3071	protein_coding	DC-STAMP domain containing 2 [Source:HGNC Symbol;Acc:HGNC:26562]	-	28	16	72	50	0.472086	0.317657	1.20191	0.960441
ENSG00000135916	11734	9521.85	13504.4	11982.4	10627.9	12743.4	-0.261764	0.012651	0.999802	ITM2C	2	230864639	230879248	+	2611	protein_coding	integral membrane protein 2C [Source:HGNC Symbol;Acc:HGNC:6175]	-	12611	8717	14729	11322	250.084	203.553	289.192	255.798
ENSG00000163902	5738.12	5568.71	6609.62	6440.97	5653.41	6525.3	-0.20689	0.0127272	0.999802	RPN1	3	128619970	128681075	-	3992	protein_coding	ribophorin I [Source:HGNC Symbol;Acc:HGNC:10381]	-	6167	5098	7209	6086	79.9883	77.8623	92.5772	89.9336
ENSG00000006210	546.177	500.288	716.982	666.746	523.233	691.864	-0.402708	0.0128116	0.999802	CX3CL1	16	57372458	57385048	+	5983	protein_coding	C-X3-C motif chemokine ligand 1 [Source:HGNC Symbol;Acc:HGNC:10647]	-	587	458	782	630	5.07998	4.66729	6.7005	6.21158
ENSG00000105290	2214.48	2194.49	2800.08	2488.13	2204.49	2644.1	-0.262715	0.0131076	0.999802	APLP1	19	35867899	35879791	+	3656	protein_coding	amyloid beta precursor like protein 1 [Source:HGNC Symbol;Acc:HGNC:597]	-	2380	2009	3054	2351	33.7065	33.5036	42.8235	37.9339
ENSG00000115461	10301.1	11598.4	12259.3	13236.5	10949.7	12747.9	-0.21945	0.0131674	0.999802	IGFBP5	2	216672105	216695525	-	6442	protein_coding	insulin like growth factor binding protein 5 [Source:HGNC Symbol;Acc:HGNC:5474]	-	11071	10618	13371	12507	88.9834	100.494	106.405	114.528
ENSG00000225968	999.309	1065.02	1348.7	1225.54	1032.17	1287.12	-0.319397	0.013182	0.999802	ELFN1	7	1688119	1747954	+	3845	protein_coding	extracellular leucine rich repeat and fibronectin type III domain containing 1 [Source:HGNC Symbol;Acc:HGNC:33154]	-	1074	975	1471	1158	14.4628	15.4606	19.6126	17.7661
ENSG00000065457	634.571	696.908	487.768	517.522	665.739	502.645	0.405229	0.0135449	0.999802	ADAT1	16	75596981	75623300	-	4486	protein_coding	adenosine deaminase, tRNA specific 1 [Source:HGNC Symbol;Acc:HGNC:228]	-	682	638	532	489	7.87169	8.6712	6.07956	6.43029
ENSG00000163322	496.863	524.319	371.327	377.823	510.591	374.575	0.446664	0.0137094	0.999802	ABRAXAS1	4	83459517	83523348	-	7777	protein_coding	abraxas 1, BRCA1 A complex subunit [Source:HGNC Symbol;Acc:HGNC:25829]	-	534	480	405	357	3.55527	3.76311	2.6697	2.70793
ENSG00000249353	415.914	340.807	252.136	270.932	378.361	261.534	0.534745	0.0140015	0.999802	NPM1P27	5	93682838	93683667	-	830	processed_pseudogene	nucleophosmin 1 pseudogene 27 [Source:HGNC Symbol;Acc:HGNC:45206]	-	447	312	275	256	27.8851	22.9189	16.9853	18.1946
ENSG00000100726	731.338	667.415	834.339	981.069	699.376	907.704	-0.374654	0.0140168	0.999802	TELO2	16	1493344	1510457	+	4239	protein_coding	telomere maintenance 2 [Source:HGNC Symbol;Acc:HGNC:29099]	-	786	611	910	927	9.60068	8.78811	11.0052	12.9002
ENSG00000157833	938.83	983.098	1172.66	1217.08	960.964	1194.87	-0.314442	0.0142531	0.999802	GAREM2	2	26173091	26189663	+	5939	protein_coding	GRB2 associated regulator of MAPK1 subtype 2 [Source:HGNC Symbol;Acc:HGNC:27172]	-	1009	900	1279	1150	8.79672	9.23947	11.0402	11.4226
ENSG00000152256	2008.85	1533.63	1280.85	1495.42	1771.24	1388.13	0.353072	0.0144131	0.999802	PDK1	2	172555373	172608669	+	14883	protein_coding	pyruvate dehydrogenase kinase 1 [Source:HGNC Symbol;Acc:HGNC:8809]	-	2159	1404	1397	1413	7.51113	5.75168	4.812	5.60057
ENSG00000137818	43663.5	35072.6	32750.1	33936.3	39368	33343.2	0.239713	0.0146928	0.999802	RPLP1	15	69452784	69456194	+	3271	protein_coding	ribosomal protein lateral stalk subunit P1 [Source:HGNC Symbol;Acc:HGNC:10372]	-	46927	32108	35720	32066	742.823	598.481	559.823	578.289
ENSG00000198695	10022.9	11151.6	8064.67	9755.65	10587.2	8910.16	0.248902	0.0147986	0.999802	MT-ND6	MT	14149	14673	-	525	protein_coding	mitochondrially encoded NADH:ubiquinone oxidoreductase core subunit 6 [Source:HGNC Symbol;Acc:HGNC:7462]	-	10772	10209	8796	9218	1062.38	1185.61	858.906	1035.76
ENSG00000083444	13000.3	11134.1	14482.7	13681	12067.2	14081.8	-0.222606	0.0151802	0.999802	PLOD1	1	11934205	11975538	+	5320	protein_coding	procollagen-lysine,2-oxoglutarate 5-dioxygenase 1 [Source:HGNC Symbol;Acc:HGNC:9081]	-	13972	10193	15796	12927	135.985	116.818	152.214	143.34
ENSG00000238120	0	0	10.0854	6.34996	0	8.21769	-5.47156	0.0151862	0.999802	LINC01589	22	45604432	45605621	-	548	antisense	long intergenic non-protein coding RNA 1589 [Source:HGNC Symbol;Acc:HGNC:51520]	-	0	0	11	6	0	0	1.02904	0.645879
ENSG00000256229	15.8177	27.3083	3.66743	3.17498	21.563	3.4212	2.64971	0.0153198	0.999802	ZNF486	19	20167228	20200490	+	4261	protein_coding	zinc finger protein 486 [Source:HGNC Symbol;Acc:HGNC:20807]	zf-C2H2	17	25	4	3	0.206576	0.357723	0.0481247	0.0415327
ENSG00000110492	4870.94	4452.34	5787.2	5170.98	4661.64	5479.09	-0.233084	0.0153932	0.999802	MDK	11	46380756	46383837	+	2196	protein_coding	midkine [Source:HGNC Symbol;Acc:HGNC:6972]	-	5235	4076	6312	4886	123.432	113.167	147.351	131.251
ENSG00000144642	268.902	270.898	185.205	172.507	269.9	178.856	0.592889	0.0156476	0.999802	RBMS3	3	28574791	30010391	+	18339	protein_coding	RNA binding motif single stranded interacting protein 3 [Source:HGNC Symbol;Acc:HGNC:13427]	-	289	248	202	163	0.815953	0.824506	0.564671	0.524315
ENSG00000268902	6.51319	78.6479	11.0023	5.29163	42.5805	8.14696	2.37174	0.0157936	0.999802	CSAG2	X	152708261	152714549	-	1083	protein_coding	CSAG family member 2 [Source:HGNC Symbol;Acc:HGNC:16847]	-	7	72	12	5	0.334667	4.05342	0.568031	0.272347
ENSG00000242242	422.427	356.1	270.473	277.282	389.263	273.877	0.508647	0.016085	0.999802	NECTIN3-AS1	3	110893708	111071553	-	1665	antisense	NECTIN3 antisense RNA 1 [Source:HGNC Symbol;Acc:HGNC:40813]	-	454	326	295	262	14.1184	11.9377	9.08296	9.28256
[truncated: 31,685 more rows]

## Sheet: VC_0.5vsCTL_deg_all
gene_id	VC_0.5_1	VC_0.5_2	CTL_1	CTL_2	VC_0.5	CTL	log2FoldChange	pvalue	padj	gene_name	gene_chr	gene_start	gene_end	gene_strand	gene_length	gene_biotype	gene_description	tf_family	VC_0.5_1_count	VC_0.5_2_count	CTL_1_count	CTL_2_count	VC_0.5_1	VC_0.5_2	CTL_1	CTL_2
[truncated: 434 more rows]

[truncated: 8 more sheets: VC_0.5vsCTL_deg_down, VC_0.5vsCTL_deg_up, VC_5vsCTL_deg, VC_5vsCTL_deg_all, VC_5vsCTL_deg_down, VC_5vsCTL_deg_up, VC5vsCTL_glycolysis genes, VC5vsCTL_mitochondrial genes]
